# Supplementary material for: Shared genetic factors between osteoarthritis and cardiovascular disease may underlie common etiology
Source: Nat Commun. 2024 Nov 6;15:9569. doi: 10.1038/s41467-024-53812-2 (PMC11538479; doi:10.1038/s41467-024-53812-2)
Supplement: Supplementary file 4 — Source Data [file 41467_2024_53812_MOESM4_ESM.xlsx]

## Sheet: Figure 1
Desc	Letter	Estimate	Model	Modelshortname	Type	Upper	Lower	UpperRph	LowerRph	rph
A - additive genetic	A	0.133396	Crude	Crude	Any site OA			0.18	0.14	0.16
C - common environment	C	0.0340894	Crude	Crude	Any site OA			0.18	0.14	0.16
E - unique environment	E	-0.00942501	Crude	Crude	Any site OA			0.18	0.14	0.16
A - additive genetic	A	0.0802506	Adjusted Age Sex	Adj age+sex	Any site OA			0.11	0.09	0.1
C - common environment	C	9.3404e-09	Adjusted Age Sex	Adj age+sex	Any site OA			0.11	0.09	0.1
E - unique environment	E	0.0140447	Adjusted Age Sex	Adj age+sex	Any site OA			0.11	0.09	0.1
A - additive genetic	A	0.07	Adjusted Age Sex BMI	Adj age+sex+BMI	Any site OA			0.1	0.04	0.07
C - common environment	C	0	Adjusted Age Sex BMI	Adj age+sex+BMI	Any site OA			0.1	0.04	0.07
E - unique environment	E	0	Adjusted Age Sex BMI	Adj age+sex+BMI	Any site OA			0.1	0.04	0.07
A - additive genetic	A	0.16	Crude	Crude	Hip OA			0.19	0.15	0.17
C - common environment	C	0.04	Crude	Crude	Hip OA			0.19	0.15	0.17
E - unique environment	E	-0.03	Crude	Crude	Hip OA			0.19	0.15	0.17
A - additive genetic	A	0.0625	Adjusted Age Sex	Adj age+sex	Hip OA			0.0936	0.04286	0.0683
C - common environment	C	0	Adjusted Age Sex	Adj age+sex	Hip OA			0.0936	0.04286	0.0683
E - unique environment	E	0.0057	Adjusted Age Sex	Adj age+sex	Hip OA			0.0936	0.04286	0.0683
A - additive genetic	A	0.056	Adjusted Age Sex BMI	Adj age+sex+BMI	Hip OA			0.0776	0.0255	0.0516
C - common environment	C	0	Adjusted Age Sex BMI	Adj age+sex+BMI	Hip OA			0.0776	0.0255	0.0516
E - unique environment	E	-0.004	Adjusted Age Sex BMI	Adj age+sex+BMI	Hip OA			0.0776	0.0255	0.0516
A - additive genetic	A	0.1	Crude	Crude	Knee OA			0.17	0.13	0.15
C - common environment	C	0.04	Crude	Crude	Knee OA			0.17	0.13	0.15
E - unique environment	E	0.01	Crude	Crude	Knee OA			0.17	0.13	0.15
A - additive genetic	A	0.0722	Adjusted Age Sex	Adj age+sex	Knee OA			0.1209	0.076	0.0986
C - common environment	C	0	Adjusted Age Sex	Adj age+sex	Knee OA			0.1209	0.076	0.0986
E - unique environment	E	0.02644	Adjusted Age Sex	Adj age+sex	Knee OA			0.1209	0.076	0.0986
A - additive genetic	A	0.06104	Adjusted Age Sex BMI	Adj age+sex+BMI	Knee OA			0.1005	0.0544	0.0774
C - common environment	C	0	Adjusted Age Sex BMI	Adj age+sex+BMI	Knee OA			0.1005	0.0544	0.0774
E - unique environment	E	0.0163	Adjusted Age Sex BMI	Adj age+sex+BMI	Knee OA			0.1005	0.0544	0.0774

## Sheet: Figure 2
Desc	Letter	Estimate	Model	Type	Upper	Lower	UpperRph	LowerRph	rph
C - common environment	C	1.2423e-11	Crude	Cardiac arrythmia	0.0235111	-0.0103123	0.18	0.14	0.16
C - common environment	C	-3.54147e-11	Adjusted Age Sex	Cardiac arrythmia	0.0158068	-0.00963599	0.15	0.1	0.12
A - additive genetic	A	0.123419	Adjusted Age Sex	Cardiac arrythmia	0.146356	0.0880226	0.15	0.1	0.12
E - unique environment	E	-0.0223101	Crude	Cardiac arrythmia	0.0106814	-0.0549973	0.18	0.14	0.16
E - unique environment	E	-0.00128402	Adjusted Age Sex	Cardiac arrythmia	0.0347841	-0.0368625	0.15	0.1	0.12
A - additive genetic	A	0.184756	Crude	Cardiac arrythmia	0.216416	0.152303	0.18	0.14	0.16
C - common environment	C	0.00250524	Crude	CHD	0.0313232	-0.0207081	0.16	0.12	0.14
C - common environment	C	-1.50928e-13	Adjusted Age Sex	CHD	0.0136045	-0.0151946	0.12	0.08	0.1
A - additive genetic	A	0.0921011	Adjusted Age Sex	CHD	0.124008	0.0603618	0.12	0.08	0.1
E - unique environment	E	-0.0189247	Crude	CHD	0.0113696	-0.0489133	0.16	0.12	0.14
E - unique environment	E	0.00496647	Adjusted Age Sex	CHD	0.0379159	-0.0280511	0.12	0.08	0.1
A - additive genetic	A	0.153776	Crude	CHD	0.196204	0.107067	0.16	0.12	0.14
C - common environment	C	0.0114395	Crude	Heart failure	0.056798	-0.0318093	0.11	0.05	0.08
C - common environment	C	-1.01602e-10	Adjusted Age Sex	Heart failure	0.0277762	-0.0230117	0.08	0.02	0.05
A - additive genetic	A	0.00122425	Adjusted Age Sex	Heart failure	0.0468538	-0.0537343	0.08	0.02	0.05
E - unique environment	E	0.0325375	Crude	Heart failure	0.0767615	-0.0122838	0.11	0.05	0.08
E - unique environment	E	0.0531154	Adjusted Age Sex	Heart failure	0.10133	0.00479225	0.08	0.02	0.05
A - additive genetic	A	0.0375273	Crude	Heart failure	0.10981	-0.0363557	0.11	0.05	0.08
C - common environment	C	0.00866513	Crude	Stroke	0.046042	-0.0255681	0.11	0.07	0.09
C - common environment	C	8.76661e-11	Adjusted Age Sex	Stroke	0.0167113	-0.0160148	0.07	0.02	0.05
A - additive genetic	A	0.0396154	Adjusted Age Sex	Stroke	0.075709	0.00369755	0.07	0.02	0.05
E - unique environment	E	-0.0127655	Crude	Stroke	0.023792	-0.0490829	0.11	0.07	0.09
E - unique environment	E	0.00680545	Adjusted Age Sex	Stroke	0.0453074	-0.0319841	0.07	0.02	0.05
A - additive genetic	A	0.0941678	Crude	Stroke	0.151812	0.0337711	0.11	0.07	0.09

## Sheet: Figure 3
zygo	time	at_risk	fail	net_lost	cumhaz	std_err	lb	ub
0	1.00479	20510	0	1	0	0
0	1.00753	20509	0	1	0	0
0	1.01027	20508	0	1	0	0
0	1.01848	20507	0	1	0	0
0	1.02122	20506	0	1	0	0
0	1.02669	20505	0	1	0	0
0	1.03217	20504	0	1	0	0
0	1.04038	20503	0	1	0	0
0	1.04312	20502	0	2	0	0
0	1.04586	20500	0	1	0	0
0	1.0486	20499	0	2	0	0
0	1.05133	20497	0	1	0	0
0	1.05407	20496	0	1	0	0
0	1.05955	20495	0	1	0	0
0	1.06776	20494	0	1	0	0
0	1.07324	20493	0	1	0	0
0	1.07598	20492	0	2	0	0
0	1.08145	20490	0	3	0	0
0	1.0924	20487	0	1	0	0
0	1.10609	20486	0	1	0	0
0	1.11157	20485	0	1	0	0
0	1.11978	20484	0	1	0	0
0	1.13347	20483	0	1	0	0
0	1.14168	20482	0	1	0	0
0	1.14442	20481	0	2	0	0
0	1.14716	20479	0	1	0	0
0	1.15537	20478	0	1	0	0
0	1.16085	20477	0	1	0	0
0	1.16906	20476	0	1	0	0
0	1.18001	20475	0	1	0	0
0	1.18823	20474	0	2	0	0
0	1.1937	20472	0	1	0	0
0	1.19918	20471	0	3	0	0
0	1.20192	20468	0	1	0	0
0	1.20465	20467	0	1	0	0
0	1.21013	20466	0	1	0	0
0	1.21287	20465	0	2	0	0
0	1.21561	20463	0	1	0	0
0	1.22108	20462	0	1	0	0
0	1.22656	20461	0	1	0	0
0	1.24298	20460	0	1	0	0
0	1.24846	20459	0	1	0	0
0	1.2512	20458	0	2	0	0
0	1.25394	20456	0	3	0	0
0	1.26215	20453	0	1	0	0
0	1.27584	20452	0	1	0	0
0	1.27858	20451	0	2	0	0
0	1.28131	20449	0	1	0	0
0	1.28405	20448	0	1	0	0
0	1.295	20447	0	1	0	0
0	1.30048	20446	0	1	0	0
0	1.30322	20445	0	1	0	0
0	1.30595	20444	0	1	0	0
0	1.30869	20443	0	2	0	0
0	1.31691	20441	0	2	0	0
0	1.32786	20439	0	1	0	0
0	1.3306	20438	0	1	0	0
0	1.33333	20437	0	1	0	0
0	1.33607	20436	0	1	0	0
0	1.33881	20435	0	1	0	0
0	1.34428	20434	0	2	0	0
0	1.34976	20432	0	1	0	0
0	1.3525	20431	0	1	0	0
0	1.35524	20430	0	1	0	0
0	1.36071	20429	0	1	0	0
0	1.36345	20428	0	1	0	0
0	1.37166	20427	0	1	0	0
0	1.37714	20426	0	3	0	0
0	1.38261	20423	0	1	0	0
0	1.39904	20422	0	1	0	0
0	1.40178	20421	0	1	0	0
0	1.40452	20420	0	1	0	0
0	1.40999	20419	0	1	0	0
0	1.41547	20418	0	1	0	0
0	1.41821	20417	0	1	0	0
0	1.42094	20416	0	1	0	0
0	1.42916	20415	0	1	0	0
0	1.4319	20414	0	1	0	0
0	1.44011	20413	0	1	0	0
0	1.44285	20412	0	1	0	0
0	1.44832	20411	0	1	0	0
0	1.45106	20410	0	1	0	0
0	1.45927	20409	0	1	0	0
0	1.46475	20408	0	1	0	0
0	1.47844	20407	0	1	0	0
0	1.48118	20406	0	1	0	0
0	1.48665	20405	0	1	0	0
0	1.49487	20404	0	1	0	0
0	1.50582	20403	0	1	0	0
0	1.50856	20402	0	1	0	0
0	1.51403	20401	0	1	0	0
0	1.51677	20400	0	1	0	0
0	1.51951	20399	0	1	0	0
0	1.5332	20398	0	3	0	0
0	1.54141	20395	0	2	0	0
0	1.54415	20393	0	1	0	0
0	1.54962	20392	0	1	0	0
0	1.55784	20391	0	1	0	0
0	1.57153	20390	0	2	0	0
0	1.57426	20388	0	1	0	0
0	1.58248	20387	0	1	0	0
0	1.58522	20386	0	1	0	0
0	1.58795	20385	0	1	0	0
0	1.59343	20384	0	1	0	0
0	1.5989	20383	0	1	0	0
0	1.60164	20382	0	2	0	0
0	1.60986	20380	0	1	0	0
0	1.61259	20379	0	1	0	0
0	1.61533	20378	0	1	0	0
0	1.62081	20377	0	1	0	0
0	1.62355	20376	0	1	0	0
0	1.6345	20375	0	1	0	0
0	1.63997	20374	0	1	0	0
0	1.64545	20373	0	2	0	0
0	1.65092	20371	0	1	0	0
0	1.66188	20370	0	1	0	0
0	1.66461	20369	0	2	0	0
0	1.68652	20367	0	1	0	0
0	1.68925	20366	0	2	0	0
0	1.69747	20364	0	2	0	0
0	1.70294	20362	0	1	0	0
0	1.70842	20361	0	1	0	0
0	1.71937	20360	0	1	0	0
0	1.73032	20359	0	1	0	0
0	1.74949	20358	0	1	0	0
0	1.7577	20357	0	2	0	0
0	1.76591	20355	0	2	0	0
0	1.77687	20353	0	1	0	0
0	1.78508	20352	0	1	0	0
0	1.79877	20351	0	1	0	0
0	1.80972	20350	0	1	0	0
0	1.81793	20349	0	1	0	0
0	1.82615	20348	0	1	0	0
0	1.82888	20347	0	2	0	0
0	1.83162	20345	0	1	0	0
0	1.8371	20344	0	1	0	0
0	1.84531	20343	0	1	0	0
0	1.84805	20342	0	1	0	0
0	1.85352	20341	0	2	0	0
0	1.85626	20339	0	1	0	0
0	1.86721	20338	0	1	0	0
0	1.86995	20337	0	1	0	0
0	1.87817	20336	0	1	0	0
0	1.8809	20335	0	3	0	0
0	1.88638	20332	0	1	0	0
0	1.90007	20331	0	1	0	0
0	1.90281	20330	0	1	0	0
0	1.90554	20329	0	1	0	0
0	1.9165	20328	0	1	0	0
0	1.93018	20327	0	1	0	0
0	1.93292	20326	0	1	0	0
0	1.94114	20325	0	2	0	0
0	1.94387	20323	0	1	0	0
0	1.94661	20322	0	1	0	0
0	1.9603	20321	0	2	0	0
0	1.96304	20319	0	1	0	0
0	1.96578	20318	0	1	0	0
0	1.96851	20317	0	1	0	0
0	1.97399	20316	0	1	0	0
0	1.97947	20315	0	2	0	0
0	1.9822	20313	0	1	0	0
0	1.98768	20312	0	1	0	0
0	1.99316	20311	0	1	0	0
0	2.00137	20310	0	1	0	0
0	2.00958	20309	0	1	0	0
0	2.01232	20308	0	2	0	0
0	2.01506	20306	0	1	0	0
0	2.02053	20305	0	1	0	0
0	2.02875	20304	0	2	0	0
0	2.0397	20302	0	1	0	0
0	2.04517	20301	0	1	0	0
0	2.05339	20300	0	2	0	0
0	2.06434	20298	0	1	0	0
0	2.06982	20297	0	3	0	0
0	2.07255	20294	0	1	0	0
0	2.07529	20293	0	1	0	0
0	2.0835	20292	0	1	0	0
0	2.10541	20291	0	1	0	0
0	2.11362	20290	0	1	0	0
0	2.11636	20289	0	1	0	0
0	2.1191	20288	0	1	0	0
0	2.12183	20287	0	2	0	0
0	2.12731	20285	0	1	0	0
0	2.13005	20284	0	2	0	0
0	2.14374	20282	0	1	0	0
0	2.14648	20281	0	1	0	0
0	2.14921	20280	0	1	0	0
0	2.1629	20279	0	1	0	0
0	2.16564	20278	0	1	0	0
0	2.16838	20277	0	3	0	0
0	2.17112	20274	0	1	0	0
0	2.17933	20273	0	1	0	0
0	2.18207	20272	0	2	0	0
0	2.1848	20270	0	1	0	0
0	2.19028	20269	0	2	0	0
0	2.19302	20267	0	1	0	0
0	2.19849	20266	0	2	0	0
0	2.20123	20264	0	3	0	0
0	2.20397	20261	0	1	0	0
0	2.20945	20260	0	1	0	0
0	2.21218	20259	0	1	0	0
0	2.21492	20258	0	2	0	0
0	2.21766	20256	0	2	0	0
0	2.23682	20254	0	1	0	0
0	2.2423	20253	0	2	0	0
0	2.24504	20251	0	2	0	0
0	2.25325	20249	0	1	0	0
0	2.25873	20248	0	1	0	0
0	2.26146	20247	0	3	0	0
0	2.27789	20244	0	1	0	0
0	2.28337	20243	0	1	0	0
0	2.28611	20242	0	1	0	0
0	2.28884	20241	0	1	0	0
0	2.29158	20240	0	2	0	0
0	2.29706	20238	0	1	0	0
0	2.29979	20237	0	1	0	0
0	2.30253	20236	0	1	0	0
0	2.30801	20235	0	1	0	0
0	2.31348	20234	0	1	0	0
0	2.32444	20233	0	1	0	0
0	2.32717	20232	0	1	0	0
0	2.33539	20231	0	3	0	0
0	2.35455	20228	0	1	0	0
0	2.3655	20227	0	1	0	0
0	2.37098	20226	0	1	0	0
0	2.37372	20225	0	2	0	0
0	2.38741	20223	0	2	0	0
0	2.39836	20221	0	1	0	0
0	2.40657	20220	0	1	0	0
0	2.40931	20219	0	2	0	0
0	2.41205	20217	0	1	0	0
0	2.41478	20216	0	1	0	0
0	2.42026	20215	0	4	0	0
0	2.423	20211	0	1	0	0
0	2.42574	20210	0	2	0	0
0	2.42847	20208	0	1	0	0
0	2.43942	20207	0	1	0	0
0	2.4449	20206	0	1	0	0
0	2.45859	20205	0	1	0	0
0	2.4668	20204	0	1	0	0
0	2.47228	20203	0	1	0	0
0	2.47776	20202	0	1	0	0
0	2.48323	20201	0	1	0	0
0	2.48597	20200	0	1	0	0
0	2.48871	20199	0	1	0	0
0	2.49144	20198	0	1	0	0
0	2.49692	20197	0	1	0	0
0	2.49966	20196	0	2	0	0
0	2.5024	20194	0	1	0	0
0	2.50787	20193	0	1	0	0
0	2.51335	20192	0	1	0	0
0	2.51608	20191	0	3	0	0
0	2.52704	20188	0	1	0	0
0	2.53251	20187	0	3	0	0
0	2.53525	20184	0	2	0	0
0	2.54346	20182	0	1	0	0
0	2.55168	20181	0	1	0	0
0	2.5681	20180	0	1	0	0
0	2.57084	20179	0	1	0	0
0	2.57358	20178	0	1	0	0
0	2.57906	20177	0	2	0	0
0	2.58179	20175	0	2	0	0
0	2.58453	20173	0	1	0	0
0	2.59274	20172	0	1	0	0
0	2.6037	20171	0	1	0	0
0	2.60643	20170	0	2	0	0
0	2.60917	20168	0	2	0	0
0	2.61191	20166	0	1	0	0
0	2.61739	20165	0	3	0	0
0	2.62012	20162	0	1	0	0
0	2.62286	20161	0	1	0	0
0	2.62834	20160	0	1	0	0
0	2.63381	20159	0	3	0	0
0	2.65024	20156	0	3	0	0
0	2.65298	20153	0	1	0	0
0	2.66119	20152	0	2	0	0
0	2.66667	20150	0	1	0	0
0	2.6694	20149	0	1	0	0
0	2.67214	20148	0	2	0	0
0	2.68036	20146	0	1	0	0
0	2.68309	20145	0	1	0	0
0	2.69131	20144	0	1	0	0
0	2.69405	20143	0	1	0	0
0	2.69952	20142	0	1	0	0
0	2.70226	20141	0	1	0	0
0	2.70773	20140	0	1	0	0
0	2.71595	20139	0	2	0	0
0	2.71869	20137	0	2	0	0
0	2.72142	20135	0	1	0	0
0	2.7269	20134	0	1	0	0
0	2.73238	20133	0	2	0	0
0	2.73785	20131	0	3	0	0
0	2.74059	20128	0	1	0	0
0	2.7488	20127	0	1	0	0
0	2.75428	20126	0	2	0	0
0	2.75702	20124	0	3	0	0
0	2.76249	20121	0	1	0	0
0	2.76523	20120	0	1	0	0
0	2.76797	20119	0	1	0	0
0	2.7707	20118	0	2	0	0
0	2.77344	20116	0	1	0	0
0	2.78439	20115	0	1	0	0
0	2.78713	20114	0	1	0	0
0	2.79261	20113	0	2	0	0
0	2.79535	20111	0	1	0	0
0	2.79808	20110	0	1	0	0
0	2.80082	20109	0	2	0	0
0	2.8063	20107	0	1	0	0
0	2.81451	20106	0	1	0	0
0	2.83368	20105	0	1	0	0
0	2.84189	20104	0	1	0	0
0	2.84736	20103	0	2	0	0
0	2.8501	20101	0	1	0	0
0	2.85284	20100	0	1	0	0
0	2.85832	20099	0	1	0	0
0	2.86379	20098	0	2	0	0
0	2.86927	20096	0	1	0	0
0	2.87201	20095	0	1	0	0
0	2.87474	20094	0	1	0	0
0	2.87748	20093	0	2	0	0
0	2.88022	20091	0	1	0	0
0	2.88296	20090	0	1	0	0
0	2.89117	20089	0	1	0	0
0	2.89665	20088	0	1	0	0
0	2.89938	20087	0	2	0	0
0	2.90486	20085	0	4	0	0
0	2.91034	20081	0	1	0	0
0	2.91581	20080	0	1	0	0
0	2.92129	20079	0	1	0	0
0	2.92402	20078	0	2	0	0
0	2.9295	20076	0	1	0	0
0	2.93224	20075	0	1	0	0
0	2.93771	20074	0	2	0	0
0	2.94045	20072	0	2	0	0
0	2.94593	20070	0	1	0	0
0	2.9514	20069	0	2	0	0
0	2.95414	20067	0	2	0	0
0	2.96235	20065	0	2	0	0
0	2.96783	20063	0	2	0	0
0	2.97057	20061	0	1	0	0
0	2.97604	20060	0	2	0	0
0	2.98152	20058	0	1	0	0
0	2.98973	20057	0	1	0	0
0	2.99247	20056	0	1	0	0
0	2.99795	20055	0	1	0	0
0	3.00068	20054	0	2	0	0
0	3.00342	20052	0	1	0	0
0	3.00616	20051	0	1	0	0
0	3.0089	20050	0	1	0	0
0	3.01164	20049	0	1	0	0
0	3.01711	20048	0	1	0	0
0	3.01985	20047	0	1	0	0
0	3.02259	20046	0	2	0	0
0	3.02533	20044	0	2	0	0
0	3.0308	20042	0	1	0	0
0	3.03354	20041	0	1	0	0
0	3.03628	20040	0	3	0	0
0	3.03901	20037	0	1	0	0
0	3.04175	20036	0	1	0	0
0	3.04449	20035	0	1	0	0
0	3.04723	20034	0	1	0	0
0	3.0527	20033	0	1	0	0
0	3.06913	20032	0	1	0	0
0	3.07734	20031	0	2	0	0
0	3.08008	20029	0	1	0	0
0	3.08282	20028	0	3	0	0
0	3.0883	20025	0	1	0	0
0	3.09377	20024	0	2	0	0
0	3.09651	20022	0	3	0	0
0	3.09925	20019	0	1	0	0
0	3.10746	20018	0	1	0	0
0	3.1102	20017	0	1	0	0
0	3.11294	20016	0	1	0	0
0	3.11567	20015	0	3	0	0
0	3.11841	20012	0	1	0	0
0	3.12115	20011	0	2	0	0
0	3.12389	20009	0	1	0	0
0	3.12663	20008	0	1	0	0
0	3.13758	20007	0	1	0	0
0	3.14305	20006	0	3	0	0
0	3.154	20003	0	1	0	0
0	3.15674	20002	0	1	0	0
0	3.15948	20001	0	1	0	0
0	3.16496	20000	0	4	0	0
0	3.17043	19996	0	1	0	0
0	3.17864	19995	0	1	0	0
0	3.18138	19994	0	1	0	0
0	3.18686	19993	0	1	0	0
0	3.1896	19992	0	1	0	0
0	3.19233	19991	0	1	0	0
0	3.20055	19990	0	1	0	0
0	3.20602	19989	0	2	0	0
0	3.20876	19987	0	1	0	0
0	3.2115	19986	0	1	0	0
0	3.21697	19985	0	3	0	0
0	3.22245	19982	0	1	0	0
0	3.22519	19981	0	1	0	0
0	3.22793	19980	0	1	0	0
0	3.23066	19979	0	3	0	0
0	3.23888	19976	0	1	0	0
0	3.24162	19975	0	3	0	0
0	3.2553	19972	0	3	0	0
0	3.27447	19969	0	1	0	0
0	3.2909	19968	0	1	0	0
0	3.29363	19967	0	1	0	0
0	3.29637	19966	0	1	0	0
0	3.30459	19965	0	2	0	0
0	3.30732	19963	0	1	0	0
0	3.31006	19962	0	1	0	0
0	3.3128	19961	0	1	0	0
0	3.32923	19960	0	1	0	0
0	3.33196	19959	0	2	0	0
0	3.3347	19957	0	2	0	0
0	3.34292	19955	0	1	0	0
0	3.34565	19954	0	1	0	0
0	3.34839	19953	0	2	0	0
0	3.35113	19951	0	2	0	0
0	3.35387	19949	0	1	0	0
0	3.35661	19948	0	3	0	0
0	3.36482	19945	0	2	0	0
0	3.37577	19943	0	1	0	0
0	3.38125	19942	0	2	0	0
0	3.38398	19940	0	1	0	0
0	3.38672	19939	0	2	0	0
0	3.39493	19937	0	1	0	0
0	3.40315	19936	0	1	0	0
0	3.40589	19935	0	1	0	0
0	3.41136	19934	0	1	0	0
0	3.4141	19933	0	1	0	0
0	3.42231	19932	0	1	0	0
0	3.42779	19931	0	2	0	0
0	3.436	19929	0	1	0	0
0	3.44422	19928	0	1	0	0
0	3.44695	19927	0	1	0	0
0	3.45243	19926	0	1	0	0
0	3.45791	19925	0	1	0	0
0	3.46064	19924	0	1	0	0
0	3.46338	19923	0	1	0	0
0	3.47707	19922	0	1	0	0
0	3.47981	19921	0	2	0	0
0	3.48528	19919	0	2	0	0
0	3.48802	19917	0	1	0	0
0	3.49624	19916	0	1	0	0
0	3.49897	19915	0	1	0	0
0	3.50171	19914	0	1	0	0
0	3.50719	19913	0	1	0	0
0	3.50992	19912	0	1	0	0
0	3.51266	19911	0	2	0	0
0	3.5154	19909	0	1	0	0
0	3.51814	19908	0	1	0	0
0	3.53457	19907	0	3	0	0
0	3.54004	19904	0	3	0	0
0	3.54825	19901	0	4	0	0
0	3.55099	19897	0	2	0	0
0	3.55373	19895	0	1	0	0
0	3.56194	19894	0	1	0	0
0	3.56468	19893	0	1	0	0
0	3.57563	19892	0	1	0	0
0	3.58658	19891	0	1	0	0
0	3.59206	19890	0	1	0	0
0	3.5948	19889	0	1	0	0
0	3.60301	19888	0	1	0	0
0	3.60575	19887	0	2	0	0
0	3.60849	19885	0	1	0	0
0	3.6167	19884	0	1	0	0
0	3.61944	19883	0	1	0	0
0	3.63313	19882	0	1	0	0
0	3.64408	19881	0	1	0	0
0	3.64682	19880	0	1	0	0
0	3.65229	19879	0	1	0	0
0	3.66324	19878	0	1	0	0
0	3.66598	19877	0	2	0	0
0	3.67146	19875	0	2	0	0
0	3.6742	19873	0	1	0	0
0	3.67693	19872	0	2	0	0
0	3.68241	19870	0	1	0	0
0	3.68515	19869	0	2	0	0
0	3.68789	19867	0	1	0	0
0	3.69062	19866	0	2	0	0
0	3.69336	19864	0	1	0	0
0	3.6961	19863	0	1	0	0
0	3.70157	19862	0	2	0	0
0	3.70431	19860	0	1	0	0
0	3.70705	19859	0	2	0	0
0	3.70979	19857	0	1	0	0
0	3.718	19856	0	1	0	0
0	3.72074	19855	0	1	0	0
0	3.72348	19854	0	2	0	0
0	3.73717	19852	0	1	0	0
0	3.7399	19851	0	1	0	0
0	3.74264	19850	0	2	0	0
0	3.74812	19848	0	1	0	0
0	3.75359	19847	0	1	0	0
0	3.75633	19846	0	1	0	0
0	3.75907	19845	0	1	0	0
0	3.76728	19844	0	1	0	0
0	3.77276	19843	0	1	0	0
0	3.78645	19842	0	1	0	0
0	3.79192	19841	0	3	0	0
0	3.79466	19838	0	1	0	0
0	3.7974	19837	0	1	0	0
0	3.80287	19836	0	1	0	0
0	3.81109	19835	0	1	0	0
0	3.81383	19834	0	1	0	0
0	3.82204	19833	0	1	0	0
0	3.82478	19832	0	1	0	0
0	3.82752	19831	0	1	0	0
0	3.83025	19830	0	1	0	0
0	3.83299	19829	0	2	0	0
0	3.83573	19827	0	1	0	0
0	3.83847	19826	0	1	0	0
0	3.84394	19825	0	2	0	0
0	3.84942	19823	0	2	0	0
0	3.85489	19821	0	1	0	0
0	3.85763	19820	0	1	0	0
0	3.86037	19819	0	1	0	0
0	3.86311	19818	0	1	0	0
0	3.87132	19817	0	1	0	0
0	3.87406	19816	0	1	0	0
0	3.8768	19815	0	1	0	0
0	3.87953	19814	0	2	0	0
0	3.88227	19812	0	1	0	0
0	3.88501	19811	0	1	0	0
0	3.89049	19810	0	2	0	0
0	3.90144	19808	0	1	0	0
0	3.90418	19807	0	2	0	0
0	3.90691	19805	0	1	0	0
0	3.91239	19804	0	1	0	0
0	3.91513	19803	0	2	0	0
0	3.91786	19801	0	1	0	0
0	3.92334	19800	0	3	0	0
0	3.92608	19797	0	1	0	0
0	3.93429	19796	0	1	0	0
0	3.93703	19795	0	1	0	0
0	3.93977	19794	0	1	0	0
0	3.94251	19793	0	2	0	0
0	3.95346	19791	0	1	0	0
0	3.95619	19790	0	1	0	0
0	3.96167	19789	0	1	0	0
0	3.96441	19788	0	1	0	0
0	3.96715	19787	0	2	0	0
0	3.96988	19785	0	1	0	0
0	3.98631	19784	1	2	5.05459e-05	5.05459e-05	7.12007e-06	0.000358829
0	3.99179	19781	0	1	5.05459e-05	5.05459e-05	7.12007e-06	0.000358829
0	4	19780	0	1	5.05459e-05	5.05459e-05	7.12007e-06	0.000358829
0	4.00274	19779	0	1	5.05459e-05	5.05459e-05	7.12007e-06	0.000358829
0	4.00821	19778	0	2	5.05459e-05	5.05459e-05	7.12007e-06	0.000358829
0	4.01643	19776	0	3	5.05459e-05	5.05459e-05	7.12007e-06	0.000358829
0	4.01917	19773	0	2	5.05459e-05	5.05459e-05	7.12007e-06	0.000358829
0	4.02738	19771	0	1	5.05459e-05	5.05459e-05	7.12007e-06	0.000358829
0	4.03285	19770	0	1	5.05459e-05	5.05459e-05	7.12007e-06	0.000358829
0	4.03833	19769	0	1	5.05459e-05	5.05459e-05	7.12007e-06	0.000358829
0	4.04107	19768	0	1	5.05459e-05	5.05459e-05	7.12007e-06	0.000358829
0	4.05476	19767	0	2	5.05459e-05	5.05459e-05	7.12007e-06	0.000358829
0	4.06297	19765	0	1	5.05459e-05	5.05459e-05	7.12007e-06	0.000358829
0	4.07118	19764	0	1	5.05459e-05	5.05459e-05	7.12007e-06	0.000358829
0	4.07392	19763	0	1	5.05459e-05	5.05459e-05	7.12007e-06	0.000358829
0	4.0794	19762	0	2	5.05459e-05	5.05459e-05	7.12007e-06	0.000358829
0	4.08487	19760	0	2	5.05459e-05	5.05459e-05	7.12007e-06	0.000358829
0	4.08761	19758	0	2	5.05459e-05	5.05459e-05	7.12007e-06	0.000358829
0	4.09309	19756	0	1	5.05459e-05	5.05459e-05	7.12007e-06	0.000358829
0	4.09856	19755	0	1	5.05459e-05	5.05459e-05	7.12007e-06	0.000358829
0	4.1013	19754	0	1	5.05459e-05	5.05459e-05	7.12007e-06	0.000358829
0	4.10404	19753	0	1	5.05459e-05	5.05459e-05	7.12007e-06	0.000358829
0	4.10678	19752	0	1	5.05459e-05	5.05459e-05	7.12007e-06	0.000358829
0	4.10951	19751	0	2	5.05459e-05	5.05459e-05	7.12007e-06	0.000358829
0	4.11225	19749	0	2	5.05459e-05	5.05459e-05	7.12007e-06	0.000358829
0	4.1232	19747	0	1	5.05459e-05	5.05459e-05	7.12007e-06	0.000358829
0	4.12868	19746	0	2	5.05459e-05	5.05459e-05	7.12007e-06	0.000358829
0	4.13963	19744	0	1	5.05459e-05	5.05459e-05	7.12007e-06	0.000358829
0	4.14237	19743	0	1	5.05459e-05	5.05459e-05	7.12007e-06	0.000358829
0	4.14511	19742	0	1	5.05459e-05	5.05459e-05	7.12007e-06	0.000358829
0	4.15332	19741	0	1	5.05459e-05	5.05459e-05	7.12007e-06	0.000358829
0	4.16153	19740	0	1	5.05459e-05	5.05459e-05	7.12007e-06	0.000358829
0	4.16701	19739	0	2	5.05459e-05	5.05459e-05	7.12007e-06	0.000358829
0	4.16975	19737	0	1	5.05459e-05	5.05459e-05	7.12007e-06	0.000358829
0	4.17248	19736	0	1	5.05459e-05	5.05459e-05	7.12007e-06	0.000358829
0	4.17796	19735	0	2	5.05459e-05	5.05459e-05	7.12007e-06	0.000358829
0	4.1807	19733	0	1	5.05459e-05	5.05459e-05	7.12007e-06	0.000358829
0	4.19165	19732	0	1	5.05459e-05	5.05459e-05	7.12007e-06	0.000358829
0	4.19986	19731	0	2	5.05459e-05	5.05459e-05	7.12007e-06	0.000358829
0	4.2026	19729	0	2	5.05459e-05	5.05459e-05	7.12007e-06	0.000358829
0	4.20534	19727	0	1	5.05459e-05	5.05459e-05	7.12007e-06	0.000358829
0	4.21081	19726	0	2	5.05459e-05	5.05459e-05	7.12007e-06	0.000358829
0	4.21629	19724	0	1	5.05459e-05	5.05459e-05	7.12007e-06	0.000358829
0	4.22177	19723	0	2	5.05459e-05	5.05459e-05	7.12007e-06	0.000358829
0	4.2245	19721	0	1	5.05459e-05	5.05459e-05	7.12007e-06	0.000358829
0	4.22724	19720	0	1	5.05459e-05	5.05459e-05	7.12007e-06	0.000358829
0	4.22998	19719	0	1	5.05459e-05	5.05459e-05	7.12007e-06	0.000358829
0	4.23546	19718	0	1	5.05459e-05	5.05459e-05	7.12007e-06	0.000358829
0	4.24093	19717	0	2	5.05459e-05	5.05459e-05	7.12007e-06	0.000358829
0	4.24367	19715	0	1	5.05459e-05	5.05459e-05	7.12007e-06	0.000358829
0	4.24641	19714	0	1	5.05459e-05	5.05459e-05	7.12007e-06	0.000358829
0	4.25188	19713	0	3	5.05459e-05	5.05459e-05	7.12007e-06	0.000358829
0	4.25462	19710	0	1	5.05459e-05	5.05459e-05	7.12007e-06	0.000358829
0	4.2601	19709	0	3	5.05459e-05	5.05459e-05	7.12007e-06	0.000358829
0	4.26283	19706	0	1	5.05459e-05	5.05459e-05	7.12007e-06	0.000358829
0	4.27105	19705	0	1	5.05459e-05	5.05459e-05	7.12007e-06	0.000358829
0	4.27379	19704	0	2	5.05459e-05	5.05459e-05	7.12007e-06	0.000358829
0	4.28474	19702	0	2	5.05459e-05	5.05459e-05	7.12007e-06	0.000358829
0	4.29021	19700	0	1	5.05459e-05	5.05459e-05	7.12007e-06	0.000358829
0	4.29295	19699	0	1	5.05459e-05	5.05459e-05	7.12007e-06	0.000358829
0	4.29569	19698	0	1	5.05459e-05	5.05459e-05	7.12007e-06	0.000358829
0	4.29843	19697	0	1	5.05459e-05	5.05459e-05	7.12007e-06	0.000358829
0	4.30116	19696	0	1	5.05459e-05	5.05459e-05	7.12007e-06	0.000358829
0	4.31212	19695	0	2	5.05459e-05	5.05459e-05	7.12007e-06	0.000358829
0	4.31759	19693	0	3	5.05459e-05	5.05459e-05	7.12007e-06	0.000358829
0	4.32033	19690	0	1	5.05459e-05	5.05459e-05	7.12007e-06	0.000358829
0	4.32307	19689	0	1	5.05459e-05	5.05459e-05	7.12007e-06	0.000358829
0	4.3258	19688	0	2	5.05459e-05	5.05459e-05	7.12007e-06	0.000358829
0	4.32854	19686	0	1	5.05459e-05	5.05459e-05	7.12007e-06	0.000358829
0	4.33128	19685	0	1	5.05459e-05	5.05459e-05	7.12007e-06	0.000358829
0	4.33402	19684	0	2	5.05459e-05	5.05459e-05	7.12007e-06	0.000358829
0	4.33949	19682	0	1	5.05459e-05	5.05459e-05	7.12007e-06	0.000358829
0	4.34223	19681	0	1	5.05459e-05	5.05459e-05	7.12007e-06	0.000358829
0	4.34497	19680	0	1	5.05459e-05	5.05459e-05	7.12007e-06	0.000358829
0	4.34771	19679	0	3	5.05459e-05	5.05459e-05	7.12007e-06	0.000358829
0	4.35318	19676	0	1	5.05459e-05	5.05459e-05	7.12007e-06	0.000358829
0	4.35592	19675	0	1	5.05459e-05	5.05459e-05	7.12007e-06	0.000358829
0	4.36687	19674	0	3	5.05459e-05	5.05459e-05	7.12007e-06	0.000358829
0	4.36961	19671	0	1	5.05459e-05	5.05459e-05	7.12007e-06	0.000358829
0	4.37509	19670	0	3	5.05459e-05	5.05459e-05	7.12007e-06	0.000358829
0	4.3833	19667	0	3	5.05459e-05	5.05459e-05	7.12007e-06	0.000358829
0	4.38877	19664	0	1	5.05459e-05	5.05459e-05	7.12007e-06	0.000358829
0	4.39151	19663	0	3	5.05459e-05	5.05459e-05	7.12007e-06	0.000358829
0	4.39425	19660	0	1	5.05459e-05	5.05459e-05	7.12007e-06	0.000358829
0	4.39973	19659	0	1	5.05459e-05	5.05459e-05	7.12007e-06	0.000358829
0	4.40246	19658	0	1	5.05459e-05	5.05459e-05	7.12007e-06	0.000358829
0	4.41068	19657	0	1	5.05459e-05	5.05459e-05	7.12007e-06	0.000358829
0	4.41615	19656	0	1	5.05459e-05	5.05459e-05	7.12007e-06	0.000358829
0	4.42163	19655	0	1	5.05459e-05	5.05459e-05	7.12007e-06	0.000358829
0	4.42437	19654	0	1	5.05459e-05	5.05459e-05	7.12007e-06	0.000358829
0	4.42984	19653	0	1	5.05459e-05	5.05459e-05	7.12007e-06	0.000358829
0	4.43258	19652	0	1	5.05459e-05	5.05459e-05	7.12007e-06	0.000358829
0	4.43532	19651	0	1	5.05459e-05	5.05459e-05	7.12007e-06	0.000358829
0	4.43806	19650	0	1	5.05459e-05	5.05459e-05	7.12007e-06	0.000358829
0	4.44353	19649	0	1	5.05459e-05	5.05459e-05	7.12007e-06	0.000358829
0	4.45175	19648	0	3	5.05459e-05	5.05459e-05	7.12007e-06	0.000358829
0	4.45448	19645	0	1	5.05459e-05	5.05459e-05	7.12007e-06	0.000358829
0	4.45722	19644	0	1	5.05459e-05	5.05459e-05	7.12007e-06	0.000358829
0	4.46817	19643	0	1	5.05459e-05	5.05459e-05	7.12007e-06	0.000358829
0	4.47091	19642	0	1	5.05459e-05	5.05459e-05	7.12007e-06	0.000358829
0	4.47639	19641	0	1	5.05459e-05	5.05459e-05	7.12007e-06	0.000358829
0	4.48186	19640	0	2	5.05459e-05	5.05459e-05	7.12007e-06	0.000358829
0	4.49555	19638	0	2	5.05459e-05	5.05459e-05	7.12007e-06	0.000358829
0	4.49829	19636	0	2	5.05459e-05	5.05459e-05	7.12007e-06	0.000358829
0	4.50103	19634	0	1	5.05459e-05	5.05459e-05	7.12007e-06	0.000358829
0	4.5065	19633	0	3	5.05459e-05	5.05459e-05	7.12007e-06	0.000358829
0	4.50924	19630	0	1	5.05459e-05	5.05459e-05	7.12007e-06	0.000358829
0	4.51198	19629	0	3	5.05459e-05	5.05459e-05	7.12007e-06	0.000358829
0	4.51472	19626	0	1	5.05459e-05	5.05459e-05	7.12007e-06	0.000358829
0	4.51745	19625	0	2	5.05459e-05	5.05459e-05	7.12007e-06	0.000358829
0	4.52019	19623	0	2	5.05459e-05	5.05459e-05	7.12007e-06	0.000358829
0	4.52293	19621	0	1	5.05459e-05	5.05459e-05	7.12007e-06	0.000358829
0	4.52567	19620	0	2	5.05459e-05	5.05459e-05	7.12007e-06	0.000358829
0	4.53388	19618	0	10	5.05459e-05	5.05459e-05	7.12007e-06	0.000358829
0	4.53662	19608	0	1	5.05459e-05	5.05459e-05	7.12007e-06	0.000358829
0	4.54209	19607	0	2	5.05459e-05	5.05459e-05	7.12007e-06	0.000358829
0	4.55031	19605	0	1	5.05459e-05	5.05459e-05	7.12007e-06	0.000358829
0	4.55852	19604	0	2	5.05459e-05	5.05459e-05	7.12007e-06	0.000358829
0	4.56674	19602	0	3	5.05459e-05	5.05459e-05	7.12007e-06	0.000358829
0	4.57221	19599	0	2	5.05459e-05	5.05459e-05	7.12007e-06	0.000358829
0	4.57769	19597	0	1	5.05459e-05	5.05459e-05	7.12007e-06	0.000358829
0	4.58042	19596	0	1	5.05459e-05	5.05459e-05	7.12007e-06	0.000358829
0	4.58316	19595	0	1	5.05459e-05	5.05459e-05	7.12007e-06	0.000358829
0	4.59685	19594	0	2	5.05459e-05	5.05459e-05	7.12007e-06	0.000358829
0	4.59959	19592	0	1	5.05459e-05	5.05459e-05	7.12007e-06	0.000358829
0	4.60233	19591	0	4	5.05459e-05	5.05459e-05	7.12007e-06	0.000358829
0	4.61054	19587	0	1	5.05459e-05	5.05459e-05	7.12007e-06	0.000358829
0	4.61602	19586	0	2	5.05459e-05	5.05459e-05	7.12007e-06	0.000358829
0	4.61875	19584	0	1	5.05459e-05	5.05459e-05	7.12007e-06	0.000358829
0	4.62149	19583	0	1	5.05459e-05	5.05459e-05	7.12007e-06	0.000358829
0	4.62697	19582	0	1	5.05459e-05	5.05459e-05	7.12007e-06	0.000358829
0	4.63244	19581	0	2	5.05459e-05	5.05459e-05	7.12007e-06	0.000358829
0	4.64339	19579	0	1	5.05459e-05	5.05459e-05	7.12007e-06	0.000358829
0	4.64613	19578	0	1	5.05459e-05	5.05459e-05	7.12007e-06	0.000358829
0	4.64887	19577	0	1	5.05459e-05	5.05459e-05	7.12007e-06	0.000358829
0	4.65982	19576	0	1	5.05459e-05	5.05459e-05	7.12007e-06	0.000358829
0	4.67351	19575	0	2	5.05459e-05	5.05459e-05	7.12007e-06	0.000358829
0	4.67625	19573	0	1	5.05459e-05	5.05459e-05	7.12007e-06	0.000358829
0	4.68173	19572	0	1	5.05459e-05	5.05459e-05	7.12007e-06	0.000358829
0	4.68446	19571	0	1	5.05459e-05	5.05459e-05	7.12007e-06	0.000358829
0	4.6872	19570	0	1	5.05459e-05	5.05459e-05	7.12007e-06	0.000358829
0	4.68994	19569	0	1	5.05459e-05	5.05459e-05	7.12007e-06	0.000358829
0	4.69268	19568	0	1	5.05459e-05	5.05459e-05	7.12007e-06	0.000358829
0	4.7091	19567	0	2	5.05459e-05	5.05459e-05	7.12007e-06	0.000358829
0	4.71184	19565	0	2	5.05459e-05	5.05459e-05	7.12007e-06	0.000358829
0	4.71458	19563	0	2	5.05459e-05	5.05459e-05	7.12007e-06	0.000358829
0	4.72279	19561	0	1	5.05459e-05	5.05459e-05	7.12007e-06	0.000358829
0	4.72553	19560	0	1	5.05459e-05	5.05459e-05	7.12007e-06	0.000358829
0	4.72827	19559	0	2	5.05459e-05	5.05459e-05	7.12007e-06	0.000358829
0	4.73101	19557	0	1	5.05459e-05	5.05459e-05	7.12007e-06	0.000358829
0	4.73374	19556	0	2	5.05459e-05	5.05459e-05	7.12007e-06	0.000358829
0	4.73648	19554	0	1	5.05459e-05	5.05459e-05	7.12007e-06	0.000358829
0	4.73922	19553	0	2	5.05459e-05	5.05459e-05	7.12007e-06	0.000358829
0	4.74196	19551	0	1	5.05459e-05	5.05459e-05	7.12007e-06	0.000358829
0	4.7447	19550	0	1	5.05459e-05	5.05459e-05	7.12007e-06	0.000358829
0	4.74743	19549	0	2	5.05459e-05	5.05459e-05	7.12007e-06	0.000358829
0	4.76112	19547	0	2	5.05459e-05	5.05459e-05	7.12007e-06	0.000358829
0	4.77755	19545	0	1	5.05459e-05	5.05459e-05	7.12007e-06	0.000358829
0	4.78029	19544	0	1	5.05459e-05	5.05459e-05	7.12007e-06	0.000358829
0	4.78303	19543	0	1	5.05459e-05	5.05459e-05	7.12007e-06	0.000358829
0	4.78576	19542	0	1	5.05459e-05	5.05459e-05	7.12007e-06	0.000358829
0	4.7885	19541	0	2	5.05459e-05	5.05459e-05	7.12007e-06	0.000358829
0	4.79124	19539	0	1	5.05459e-05	5.05459e-05	7.12007e-06	0.000358829
0	4.80493	19538	0	3	5.05459e-05	5.05459e-05	7.12007e-06	0.000358829
0	4.80767	19535	0	2	5.05459e-05	5.05459e-05	7.12007e-06	0.000358829
0	4.8104	19533	0	1	5.05459e-05	5.05459e-05	7.12007e-06	0.000358829
0	4.81314	19532	0	1	5.05459e-05	5.05459e-05	7.12007e-06	0.000358829
0	4.81588	19531	0	1	5.05459e-05	5.05459e-05	7.12007e-06	0.000358829
0	4.81862	19530	0	1	5.05459e-05	5.05459e-05	7.12007e-06	0.000358829
0	4.82957	19529	0	1	5.05459e-05	5.05459e-05	7.12007e-06	0.000358829
0	4.83231	19528	0	1	5.05459e-05	5.05459e-05	7.12007e-06	0.000358829
0	4.84326	19527	0	1	5.05459e-05	5.05459e-05	7.12007e-06	0.000358829
0	4.84873	19526	0	2	5.05459e-05	5.05459e-05	7.12007e-06	0.000358829
0	4.85695	19524	0	2	5.05459e-05	5.05459e-05	7.12007e-06	0.000358829
0	4.85968	19522	0	1	5.05459e-05	5.05459e-05	7.12007e-06	0.000358829
0	4.86516	19521	0	1	5.05459e-05	5.05459e-05	7.12007e-06	0.000358829
0	4.8679	19520	0	1	5.05459e-05	5.05459e-05	7.12007e-06	0.000358829
0	4.87885	19519	0	1	5.05459e-05	5.05459e-05	7.12007e-06	0.000358829
0	4.88433	19518	0	1	5.05459e-05	5.05459e-05	7.12007e-06	0.000358829
0	4.88706	19517	0	1	5.05459e-05	5.05459e-05	7.12007e-06	0.000358829
0	4.8898	19516	0	1	5.05459e-05	5.05459e-05	7.12007e-06	0.000358829
0	4.90349	19515	0	1	5.05459e-05	5.05459e-05	7.12007e-06	0.000358829
0	4.90623	19514	0	1	5.05459e-05	5.05459e-05	7.12007e-06	0.000358829
0	4.90897	19513	0	1	5.05459e-05	5.05459e-05	7.12007e-06	0.000358829
0	4.9117	19512	0	1	5.05459e-05	5.05459e-05	7.12007e-06	0.000358829
0	4.91444	19511	0	1	5.05459e-05	5.05459e-05	7.12007e-06	0.000358829
0	4.91718	19510	0	1	5.05459e-05	5.05459e-05	7.12007e-06	0.000358829
0	4.92539	19509	0	3	5.05459e-05	5.05459e-05	7.12007e-06	0.000358829
0	4.93087	19506	0	1	5.05459e-05	5.05459e-05	7.12007e-06	0.000358829
0	4.93635	19505	0	1	5.05459e-05	5.05459e-05	7.12007e-06	0.000358829
0	4.93908	19504	0	3	5.05459e-05	5.05459e-05	7.12007e-06	0.000358829
0	4.94182	19501	0	1	5.05459e-05	5.05459e-05	7.12007e-06	0.000358829
0	4.94456	19500	0	2	5.05459e-05	5.05459e-05	7.12007e-06	0.000358829
0	4.9473	19498	0	3	5.05459e-05	5.05459e-05	7.12007e-06	0.000358829
0	4.95277	19495	0	3	5.05459e-05	5.05459e-05	7.12007e-06	0.000358829
0	4.96099	19492	0	2	5.05459e-05	5.05459e-05	7.12007e-06	0.000358829
0	4.96372	19490	0	1	5.05459e-05	5.05459e-05	7.12007e-06	0.000358829
0	4.96646	19489	0	1	5.05459e-05	5.05459e-05	7.12007e-06	0.000358829
0	4.97194	19488	0	1	5.05459e-05	5.05459e-05	7.12007e-06	0.000358829
0	4.97467	19487	0	1	5.05459e-05	5.05459e-05	7.12007e-06	0.000358829
0	4.97741	19486	0	2	5.05459e-05	5.05459e-05	7.12007e-06	0.000358829
0	4.98836	19484	0	1	5.05459e-05	5.05459e-05	7.12007e-06	0.000358829
0	4.99384	19483	0	1	5.05459e-05	5.05459e-05	7.12007e-06	0.000358829
0	4.99932	19482	0	2	5.05459e-05	5.05459e-05	7.12007e-06	0.000358829
0	5.00205	19480	0	1	5.05459e-05	5.05459e-05	7.12007e-06	0.000358829
0	5.00479	19479	0	1	5.05459e-05	5.05459e-05	7.12007e-06	0.000358829
0	5.01027	19478	0	1	5.05459e-05	5.05459e-05	7.12007e-06	0.000358829
0	5.013	19477	0	2	5.05459e-05	5.05459e-05	7.12007e-06	0.000358829
0	5.01848	19475	1	2	0.000101894	7.2052e-05	2.54823e-05	0.000407433
0	5.02122	19472	0	1	0.000101894	7.2052e-05	2.54823e-05	0.000407433
0	5.02396	19471	0	1	0.000101894	7.2052e-05	2.54823e-05	0.000407433
0	5.02669	19470	0	1	0.000101894	7.2052e-05	2.54823e-05	0.000407433
0	5.03217	19469	0	2	0.000101894	7.2052e-05	2.54823e-05	0.000407433
0	5.03491	19467	0	3	0.000101894	7.2052e-05	2.54823e-05	0.000407433
0	5.03765	19464	0	4	0.000101894	7.2052e-05	2.54823e-05	0.000407433
0	5.04038	19460	1	0	0.000153281	8.84995e-05	4.94349e-05	0.000475275
0	5.04312	19459	0	1	0.000153281	8.84995e-05	4.94349e-05	0.000475275
0	5.04586	19458	0	4	0.000153281	8.84995e-05	4.94349e-05	0.000475275
0	5.0486	19454	0	1	0.000153281	8.84995e-05	4.94349e-05	0.000475275
0	5.05133	19453	0	1	0.000153281	8.84995e-05	4.94349e-05	0.000475275
0	5.05407	19452	0	3	0.000153281	8.84995e-05	4.94349e-05	0.000475275
0	5.05955	19449	0	1	0.000153281	8.84995e-05	4.94349e-05	0.000475275
0	5.06229	19448	0	1	0.000153281	8.84995e-05	4.94349e-05	0.000475275
0	5.06502	19447	0	1	0.000153281	8.84995e-05	4.94349e-05	0.000475275
0	5.07324	19446	0	1	0.000153281	8.84995e-05	4.94349e-05	0.000475275
0	5.07598	19445	0	2	0.000153281	8.84995e-05	4.94349e-05	0.000475275
0	5.07871	19443	0	1	0.000153281	8.84995e-05	4.94349e-05	0.000475275
0	5.08419	19442	0	1	0.000153281	8.84995e-05	4.94349e-05	0.000475275
0	5.09514	19441	0	1	0.000153281	8.84995e-05	4.94349e-05	0.000475275
0	5.09788	19440	0	1	0.000153281	8.84995e-05	4.94349e-05	0.000475275
0	5.10062	19439	0	2	0.000153281	8.84995e-05	4.94349e-05	0.000475275
0	5.10609	19437	0	1	0.000153281	8.84995e-05	4.94349e-05	0.000475275
0	5.10883	19436	0	1	0.000153281	8.84995e-05	4.94349e-05	0.000475275
0	5.11157	19435	0	2	0.000153281	8.84995e-05	4.94349e-05	0.000475275
0	5.11704	19433	0	2	0.000153281	8.84995e-05	4.94349e-05	0.000475275
0	5.11978	19431	0	1	0.000153281	8.84995e-05	4.94349e-05	0.000475275
0	5.12252	19430	0	2	0.000153281	8.84995e-05	4.94349e-05	0.000475275
0	5.12526	19428	0	2	0.000153281	8.84995e-05	4.94349e-05	0.000475275
0	5.13347	19426	0	2	0.000153281	8.84995e-05	4.94349e-05	0.000475275
0	5.13621	19424	0	1	0.000153281	8.84995e-05	4.94349e-05	0.000475275
0	5.13895	19423	0	2	0.000153281	8.84995e-05	4.94349e-05	0.000475275
0	5.14168	19421	0	1	0.000153281	8.84995e-05	4.94349e-05	0.000475275
0	5.14442	19420	0	1	0.000153281	8.84995e-05	4.94349e-05	0.000475275
0	5.15811	19419	0	1	0.000153281	8.84995e-05	4.94349e-05	0.000475275
0	5.16085	19418	0	2	0.000153281	8.84995e-05	4.94349e-05	0.000475275
0	5.16359	19416	0	2	0.000153281	8.84995e-05	4.94349e-05	0.000475275
0	5.16632	19414	0	1	0.000153281	8.84995e-05	4.94349e-05	0.000475275
0	5.16906	19413	0	1	0.000153281	8.84995e-05	4.94349e-05	0.000475275
0	5.17728	19412	0	2	0.000153281	8.84995e-05	4.94349e-05	0.000475275
0	5.18001	19410	0	1	0.000153281	8.84995e-05	4.94349e-05	0.000475275
0	5.18549	19409	0	1	0.000153281	8.84995e-05	4.94349e-05	0.000475275
0	5.19097	19408	0	2	0.000153281	8.84995e-05	4.94349e-05	0.000475275
0	5.19644	19406	1	3	0.000204812	0.000102409	7.68674e-05	0.000545717
0	5.19918	19402	0	1	0.000204812	0.000102409	7.68674e-05	0.000545717
0	5.20739	19401	0	1	0.000204812	0.000102409	7.68674e-05	0.000545717
0	5.21013	19400	0	1	0.000204812	0.000102409	7.68674e-05	0.000545717
0	5.21287	19399	0	1	0.000204812	0.000102409	7.68674e-05	0.000545717
0	5.22108	19398	0	2	0.000204812	0.000102409	7.68674e-05	0.000545717
0	5.22382	19396	0	2	0.000204812	0.000102409	7.68674e-05	0.000545717
0	5.22656	19394	0	1	0.000204812	0.000102409	7.68674e-05	0.000545717
0	5.23203	19393	0	1	0.000204812	0.000102409	7.68674e-05	0.000545717
0	5.24025	19392	0	4	0.000204812	0.000102409	7.68674e-05	0.000545717
0	5.24298	19388	0	2	0.000204812	0.000102409	7.68674e-05	0.000545717
0	5.25394	19386	0	2	0.000204812	0.000102409	7.68674e-05	0.000545717
0	5.26762	19384	0	4	0.000204812	0.000102409	7.68674e-05	0.000545717
0	5.27036	19380	0	1	0.000204812	0.000102409	7.68674e-05	0.000545717
0	5.2731	19379	0	1	0.000204812	0.000102409	7.68674e-05	0.000545717
0	5.27584	19378	0	1	0.000204812	0.000102409	7.68674e-05	0.000545717
0	5.27858	19377	0	1	0.000204812	0.000102409	7.68674e-05	0.000545717
0	5.28131	19376	0	2	0.000204812	0.000102409	7.68674e-05	0.000545717
0	5.28405	19374	0	2	0.000204812	0.000102409	7.68674e-05	0.000545717
0	5.28953	19372	0	2	0.000204812	0.000102409	7.68674e-05	0.000545717
0	5.295	19370	0	1	0.000204812	0.000102409	7.68674e-05	0.000545717
0	5.30322	19369	0	1	0.000204812	0.000102409	7.68674e-05	0.000545717
0	5.30595	19368	0	2	0.000204812	0.000102409	7.68674e-05	0.000545717
0	5.31143	19366	0	3	0.000204812	0.000102409	7.68674e-05	0.000545717
0	5.31417	19363	0	1	0.000204812	0.000102409	7.68674e-05	0.000545717
0	5.31691	19362	0	2	0.000204812	0.000102409	7.68674e-05	0.000545717
0	5.32238	19360	0	1	0.000204812	0.000102409	7.68674e-05	0.000545717
0	5.32512	19359	0	1	0.000204812	0.000102409	7.68674e-05	0.000545717
0	5.32786	19358	0	2	0.000204812	0.000102409	7.68674e-05	0.000545717
0	5.33333	19356	0	2	0.000204812	0.000102409	7.68674e-05	0.000545717
0	5.34976	19354	0	1	0.000204812	0.000102409	7.68674e-05	0.000545717
0	5.3525	19353	0	1	0.000204812	0.000102409	7.68674e-05	0.000545717
0	5.35524	19352	0	1	0.000204812	0.000102409	7.68674e-05	0.000545717
0	5.35797	19351	0	3	0.000204812	0.000102409	7.68674e-05	0.000545717
0	5.36071	19348	0	1	0.000204812	0.000102409	7.68674e-05	0.000545717
0	5.36345	19347	0	1	0.000204812	0.000102409	7.68674e-05	0.000545717
0	5.36619	19346	0	1	0.000204812	0.000102409	7.68674e-05	0.000545717
0	5.37166	19345	0	1	0.000204812	0.000102409	7.68674e-05	0.000545717
0	5.3744	19344	0	1	0.000204812	0.000102409	7.68674e-05	0.000545717
0	5.37988	19343	0	1	0.000204812	0.000102409	7.68674e-05	0.000545717
0	5.38535	19342	0	1	0.000204812	0.000102409	7.68674e-05	0.000545717
0	5.38809	19341	0	1	0.000204812	0.000102409	7.68674e-05	0.000545717
0	5.39083	19340	0	2	0.000204812	0.000102409	7.68674e-05	0.000545717
0	5.39357	19338	0	2	0.000204812	0.000102409	7.68674e-05	0.000545717
0	5.39904	19336	0	2	0.000204812	0.000102409	7.68674e-05	0.000545717
0	5.40452	19334	0	1	0.000204812	0.000102409	7.68674e-05	0.000545717
0	5.40726	19333	0	2	0.000204812	0.000102409	7.68674e-05	0.000545717
0	5.41547	19331	0	1	0.000204812	0.000102409	7.68674e-05	0.000545717
0	5.41821	19330	0	1	0.000204812	0.000102409	7.68674e-05	0.000545717
0	5.42368	19329	0	1	0.000204812	0.000102409	7.68674e-05	0.000545717
0	5.42916	19328	0	2	0.000204812	0.000102409	7.68674e-05	0.000545717
0	5.4319	19326	0	1	0.000204812	0.000102409	7.68674e-05	0.000545717
0	5.43737	19325	0	1	0.000204812	0.000102409	7.68674e-05	0.000545717
0	5.44285	19324	0	1	0.000204812	0.000102409	7.68674e-05	0.000545717
0	5.44559	19323	0	1	0.000204812	0.000102409	7.68674e-05	0.000545717
0	5.45106	19322	0	1	0.000204812	0.000102409	7.68674e-05	0.000545717
0	5.4538	19321	0	1	0.000204812	0.000102409	7.68674e-05	0.000545717
0	5.45654	19320	0	1	0.000204812	0.000102409	7.68674e-05	0.000545717
0	5.46201	19319	0	1	0.000204812	0.000102409	7.68674e-05	0.000545717
0	5.46475	19318	0	1	0.000204812	0.000102409	7.68674e-05	0.000545717
0	5.46749	19317	0	1	0.000204812	0.000102409	7.68674e-05	0.000545717
0	5.48392	19316	0	1	0.000204812	0.000102409	7.68674e-05	0.000545717
0	5.48939	19315	0	1	0.000204812	0.000102409	7.68674e-05	0.000545717
0	5.49213	19314	0	2	0.000204812	0.000102409	7.68674e-05	0.000545717
0	5.4976	19312	0	2	0.000204812	0.000102409	7.68674e-05	0.000545717
0	5.50034	19310	0	1	0.000204812	0.000102409	7.68674e-05	0.000545717
0	5.50308	19309	0	1	0.000204812	0.000102409	7.68674e-05	0.000545717
0	5.50856	19308	0	1	0.000204812	0.000102409	7.68674e-05	0.000545717
0	5.51129	19307	0	2	0.000204812	0.000102409	7.68674e-05	0.000545717
0	5.51951	19305	0	1	0.000204812	0.000102409	7.68674e-05	0.000545717
0	5.52224	19304	0	3	0.000204812	0.000102409	7.68674e-05	0.000545717
0	5.52498	19301	0	1	0.000204812	0.000102409	7.68674e-05	0.000545717
0	5.53046	19300	0	1	0.000204812	0.000102409	7.68674e-05	0.000545717
0	5.5332	19299	0	3	0.000204812	0.000102409	7.68674e-05	0.000545717
0	5.54415	19296	0	2	0.000204812	0.000102409	7.68674e-05	0.000545717
0	5.54689	19294	0	5	0.000204812	0.000102409	7.68674e-05	0.000545717
0	5.54962	19289	0	1	0.000204812	0.000102409	7.68674e-05	0.000545717
0	5.5551	19288	0	1	0.000204812	0.000102409	7.68674e-05	0.000545717
0	5.56879	19287	0	2	0.000204812	0.000102409	7.68674e-05	0.000545717
0	5.57153	19285	0	1	0.000204812	0.000102409	7.68674e-05	0.000545717
0	5.58795	19284	0	1	0.000204812	0.000102409	7.68674e-05	0.000545717
0	5.59343	19283	0	1	0.000204812	0.000102409	7.68674e-05	0.000545717
0	5.59617	19282	0	2	0.000204812	0.000102409	7.68674e-05	0.000545717
0	5.59891	19280	0	2	0.000204812	0.000102409	7.68674e-05	0.000545717
0	5.60164	19278	0	2	0.000204812	0.000102409	7.68674e-05	0.000545717
0	5.60438	19276	0	1	0.000204812	0.000102409	7.68674e-05	0.000545717
0	5.60986	19275	0	1	0.000204812	0.000102409	7.68674e-05	0.000545717
0	5.62081	19274	0	3	0.000204812	0.000102409	7.68674e-05	0.000545717
0	5.62628	19271	0	1	0.000204812	0.000102409	7.68674e-05	0.000545717
0	5.63176	19270	0	1	0.000204812	0.000102409	7.68674e-05	0.000545717
0	5.6345	19269	0	2	0.000204812	0.000102409	7.68674e-05	0.000545717
0	5.63723	19267	0	2	0.000204812	0.000102409	7.68674e-05	0.000545717
0	5.63997	19265	0	4	0.000204812	0.000102409	7.68674e-05	0.000545717
0	5.64271	19261	0	2	0.000204812	0.000102409	7.68674e-05	0.000545717
0	5.64545	19259	0	1	0.000204812	0.000102409	7.68674e-05	0.000545717
0	5.64819	19258	0	3	0.000204812	0.000102409	7.68674e-05	0.000545717
0	5.6564	19255	0	2	0.000204812	0.000102409	7.68674e-05	0.000545717
0	5.66461	19253	0	1	0.000204812	0.000102409	7.68674e-05	0.000545717
0	5.67009	19252	0	1	0.000204812	0.000102409	7.68674e-05	0.000545717
0	5.67556	19251	0	2	0.000204812	0.000102409	7.68674e-05	0.000545717
0	5.6783	19249	0	1	0.000204812	0.000102409	7.68674e-05	0.000545717
0	5.68378	19248	0	1	0.000204812	0.000102409	7.68674e-05	0.000545717
0	5.69199	19247	0	2	0.000204812	0.000102409	7.68674e-05	0.000545717
0	5.69747	19245	0	2	0.000204812	0.000102409	7.68674e-05	0.000545717
0	5.70021	19243	0	1	0.000204812	0.000102409	7.68674e-05	0.000545717
0	5.70294	19242	0	1	0.000204812	0.000102409	7.68674e-05	0.000545717
0	5.70842	19241	0	2	0.000204812	0.000102409	7.68674e-05	0.000545717
0	5.71389	19239	0	3	0.000204812	0.000102409	7.68674e-05	0.000545717
0	5.72211	19236	0	2	0.000204812	0.000102409	7.68674e-05	0.000545717
0	5.72485	19234	0	1	0.000204812	0.000102409	7.68674e-05	0.000545717
0	5.73306	19233	0	1	0.000204812	0.000102409	7.68674e-05	0.000545717
0	5.74127	19232	0	2	0.000204812	0.000102409	7.68674e-05	0.000545717
0	5.74401	19230	0	1	0.000204812	0.000102409	7.68674e-05	0.000545717
0	5.74675	19229	0	1	0.000204812	0.000102409	7.68674e-05	0.000545717
0	5.74949	19228	0	1	0.000204812	0.000102409	7.68674e-05	0.000545717
0	5.75222	19227	0	1	0.000204812	0.000102409	7.68674e-05	0.000545717
0	5.7577	19226	0	1	0.000204812	0.000102409	7.68674e-05	0.000545717
0	5.76318	19225	0	2	0.000204812	0.000102409	7.68674e-05	0.000545717
0	5.76865	19223	0	1	0.000204812	0.000102409	7.68674e-05	0.000545717
0	5.77413	19222	0	2	0.000204812	0.000102409	7.68674e-05	0.000545717
0	5.77687	19220	0	1	0.000204812	0.000102409	7.68674e-05	0.000545717
0	5.7796	19219	0	1	0.000204812	0.000102409	7.68674e-05	0.000545717
0	5.78234	19218	0	1	0.000204812	0.000102409	7.68674e-05	0.000545717
0	5.78508	19217	0	1	0.000204812	0.000102409	7.68674e-05	0.000545717
0	5.79329	19216	0	1	0.000204812	0.000102409	7.68674e-05	0.000545717
0	5.79877	19215	0	1	0.000204812	0.000102409	7.68674e-05	0.000545717
0	5.80151	19214	0	1	0.000204812	0.000102409	7.68674e-05	0.000545717
0	5.80424	19213	0	2	0.000204812	0.000102409	7.68674e-05	0.000545717
0	5.80698	19211	0	1	0.000204812	0.000102409	7.68674e-05	0.000545717
0	5.80972	19210	0	2	0.000204812	0.000102409	7.68674e-05	0.000545717
0	5.81246	19208	0	1	0.000204812	0.000102409	7.68674e-05	0.000545717
0	5.81793	19207	0	2	0.000204812	0.000102409	7.68674e-05	0.000545717
0	5.82067	19205	0	1	0.000204812	0.000102409	7.68674e-05	0.000545717
0	5.82615	19204	0	1	0.000204812	0.000102409	7.68674e-05	0.000545717
0	5.82888	19203	0	1	0.000204812	0.000102409	7.68674e-05	0.000545717
0	5.83162	19202	0	1	0.000204812	0.000102409	7.68674e-05	0.000545717
0	5.83984	19201	0	1	0.000204812	0.000102409	7.68674e-05	0.000545717
0	5.85353	19200	0	1	0.000204812	0.000102409	7.68674e-05	0.000545717
0	5.85626	19199	0	2	0.000204812	0.000102409	7.68674e-05	0.000545717
0	5.859	19197	0	1	0.000204812	0.000102409	7.68674e-05	0.000545717
0	5.86174	19196	0	1	0.000204812	0.000102409	7.68674e-05	0.000545717
0	5.86448	19195	0	1	0.000204812	0.000102409	7.68674e-05	0.000545717
0	5.86721	19194	0	1	0.000204812	0.000102409	7.68674e-05	0.000545717
0	5.86995	19193	0	1	0.000204812	0.000102409	7.68674e-05	0.000545717
0	5.87269	19192	0	1	0.000204812	0.000102409	7.68674e-05	0.000545717
0	5.87543	19191	0	2	0.000204812	0.000102409	7.68674e-05	0.000545717
0	5.87817	19189	0	1	0.000204812	0.000102409	7.68674e-05	0.000545717
0	5.8809	19188	0	1	0.000204812	0.000102409	7.68674e-05	0.000545717
0	5.88638	19187	0	2	0.000204812	0.000102409	7.68674e-05	0.000545717
0	5.88912	19185	0	3	0.000204812	0.000102409	7.68674e-05	0.000545717
0	5.89185	19182	0	2	0.000204812	0.000102409	7.68674e-05	0.000545717
0	5.89459	19180	0	2	0.000204812	0.000102409	7.68674e-05	0.000545717
0	5.89733	19178	0	3	0.000204812	0.000102409	7.68674e-05	0.000545717
0	5.90007	19175	0	2	0.000204812	0.000102409	7.68674e-05	0.000545717
0	5.90554	19173	0	1	0.000204812	0.000102409	7.68674e-05	0.000545717
0	5.90828	19172	0	1	0.000204812	0.000102409	7.68674e-05	0.000545717
0	5.91102	19171	0	1	0.000204812	0.000102409	7.68674e-05	0.000545717
0	5.91376	19170	0	2	0.000204812	0.000102409	7.68674e-05	0.000545717
0	5.92197	19168	0	1	0.000204812	0.000102409	7.68674e-05	0.000545717
0	5.92745	19167	0	1	0.000204812	0.000102409	7.68674e-05	0.000545717
0	5.93018	19166	0	1	0.000204812	0.000102409	7.68674e-05	0.000545717
0	5.93566	19165	0	1	0.000204812	0.000102409	7.68674e-05	0.000545717
0	5.9384	19164	0	2	0.000204812	0.000102409	7.68674e-05	0.000545717
0	5.94661	19162	0	3	0.000204812	0.000102409	7.68674e-05	0.000545717
0	5.95209	19159	0	2	0.000204812	0.000102409	7.68674e-05	0.000545717
0	5.95483	19157	0	1	0.000204812	0.000102409	7.68674e-05	0.000545717
0	5.96304	19156	0	3	0.000204812	0.000102409	7.68674e-05	0.000545717
0	5.96578	19153	0	1	0.000204812	0.000102409	7.68674e-05	0.000545717
0	5.96851	19152	0	1	0.000204812	0.000102409	7.68674e-05	0.000545717
0	5.97125	19151	0	3	0.000204812	0.000102409	7.68674e-05	0.000545717
0	5.97399	19148	0	1	0.000204812	0.000102409	7.68674e-05	0.000545717
0	5.97673	19147	0	1	0.000204812	0.000102409	7.68674e-05	0.000545717
0	5.9822	19146	0	1	0.000204812	0.000102409	7.68674e-05	0.000545717
0	5.98494	19145	0	1	0.000204812	0.000102409	7.68674e-05	0.000545717
0	5.98768	19144	0	2	0.000204812	0.000102409	7.68674e-05	0.000545717
0	5.99042	19142	0	1	0.000204812	0.000102409	7.68674e-05	0.000545717
0	5.99316	19141	0	1	0.000204812	0.000102409	7.68674e-05	0.000545717
0	6.00137	19140	0	2	0.000204812	0.000102409	7.68674e-05	0.000545717
0	6.00411	19138	0	1	0.000204812	0.000102409	7.68674e-05	0.000545717
0	6.00684	19137	0	1	0.000204812	0.000102409	7.68674e-05	0.000545717
0	6.00958	19136	0	1	0.000204812	0.000102409	7.68674e-05	0.000545717
0	6.01232	19135	0	1	0.000204812	0.000102409	7.68674e-05	0.000545717
0	6.01506	19134	0	1	0.000204812	0.000102409	7.68674e-05	0.000545717
0	6.02327	19133	0	2	0.000204812	0.000102409	7.68674e-05	0.000545717
0	6.02601	19131	0	2	0.000204812	0.000102409	7.68674e-05	0.000545717
0	6.02875	19129	0	1	0.000204812	0.000102409	7.68674e-05	0.000545717
0	6.03149	19128	0	2	0.000204812	0.000102409	7.68674e-05	0.000545717
0	6.03696	19126	0	4	0.000204812	0.000102409	7.68674e-05	0.000545717
0	6.0397	19122	0	2	0.000204812	0.000102409	7.68674e-05	0.000545717
0	6.04244	19120	0	1	0.000204812	0.000102409	7.68674e-05	0.000545717
0	6.04517	19119	0	2	0.000204812	0.000102409	7.68674e-05	0.000545717
0	6.04791	19117	0	1	0.000204812	0.000102409	7.68674e-05	0.000545717
0	6.05065	19116	0	1	0.000204812	0.000102409	7.68674e-05	0.000545717
0	6.05339	19115	0	1	0.000204812	0.000102409	7.68674e-05	0.000545717
0	6.05613	19114	0	1	0.000204812	0.000102409	7.68674e-05	0.000545717
0	6.0616	19113	0	4	0.000204812	0.000102409	7.68674e-05	0.000545717
0	6.06434	19109	0	1	0.000204812	0.000102409	7.68674e-05	0.000545717
0	6.06708	19108	0	2	0.000204812	0.000102409	7.68674e-05	0.000545717
0	6.06982	19106	0	3	0.000204812	0.000102409	7.68674e-05	0.000545717
0	6.07255	19103	0	1	0.000204812	0.000102409	7.68674e-05	0.000545717
0	6.07529	19102	0	1	0.000204812	0.000102409	7.68674e-05	0.000545717
0	6.08077	19101	0	1	0.000204812	0.000102409	7.68674e-05	0.000545717
0	6.0835	19100	0	2	0.000204812	0.000102409	7.68674e-05	0.000545717
0	6.09172	19098	0	5	0.000204812	0.000102409	7.68674e-05	0.000545717
0	6.10267	19093	0	1	0.000204812	0.000102409	7.68674e-05	0.000545717
0	6.11088	19092	0	1	0.000204812	0.000102409	7.68674e-05	0.000545717
0	6.11362	19091	0	2	0.000204812	0.000102409	7.68674e-05	0.000545717
0	6.11636	19089	0	2	0.000204812	0.000102409	7.68674e-05	0.000545717
0	6.1191	19087	0	1	0.000204812	0.000102409	7.68674e-05	0.000545717
0	6.12183	19086	0	2	0.000204812	0.000102409	7.68674e-05	0.000545717
0	6.13279	19084	0	1	0.000204812	0.000102409	7.68674e-05	0.000545717
0	6.13552	19083	0	1	0.000204812	0.000102409	7.68674e-05	0.000545717
0	6.14374	19082	0	2	0.000204812	0.000102409	7.68674e-05	0.000545717
0	6.15195	19080	0	2	0.000204812	0.000102409	7.68674e-05	0.000545717
0	6.15469	19078	0	2	0.000204812	0.000102409	7.68674e-05	0.000545717
0	6.16016	19076	0	3	0.000204812	0.000102409	7.68674e-05	0.000545717
0	6.16564	19073	0	1	0.000204812	0.000102409	7.68674e-05	0.000545717
0	6.16838	19072	0	2	0.000204812	0.000102409	7.68674e-05	0.000545717
0	6.17385	19070	0	1	0.000204812	0.000102409	7.68674e-05	0.000545717
0	6.17659	19069	0	1	0.000204812	0.000102409	7.68674e-05	0.000545717
0	6.17933	19068	0	1	0.000204812	0.000102409	7.68674e-05	0.000545717
0	6.18207	19067	0	2	0.000204812	0.000102409	7.68674e-05	0.000545717
0	6.18754	19065	0	1	0.000204812	0.000102409	7.68674e-05	0.000545717
0	6.19576	19064	0	1	0.000204812	0.000102409	7.68674e-05	0.000545717
0	6.19849	19063	0	1	0.000204812	0.000102409	7.68674e-05	0.000545717
0	6.20397	19062	0	2	0.000204812	0.000102409	7.68674e-05	0.000545717
0	6.20945	19060	0	1	0.000204812	0.000102409	7.68674e-05	0.000545717
0	6.21766	19059	0	1	0.000204812	0.000102409	7.68674e-05	0.000545717
0	6.22587	19058	0	1	0.000204812	0.000102409	7.68674e-05	0.000545717
0	6.22861	19057	0	1	0.000204812	0.000102409	7.68674e-05	0.000545717
0	6.23409	19056	0	1	0.000204812	0.000102409	7.68674e-05	0.000545717
0	6.23682	19055	0	1	0.000204812	0.000102409	7.68674e-05	0.000545717
0	6.23956	19054	0	1	0.000204812	0.000102409	7.68674e-05	0.000545717
0	6.24504	19053	0	1	0.000204812	0.000102409	7.68674e-05	0.000545717
0	6.25325	19052	0	2	0.000204812	0.000102409	7.68674e-05	0.000545717
0	6.25599	19050	0	1	0.000204812	0.000102409	7.68674e-05	0.000545717
0	6.26146	19049	0	1	0.000204812	0.000102409	7.68674e-05	0.000545717
0	6.26694	19048	0	2	0.000204812	0.000102409	7.68674e-05	0.000545717
0	6.26968	19046	0	1	0.000204812	0.000102409	7.68674e-05	0.000545717
0	6.27242	19045	0	1	0.000204812	0.000102409	7.68674e-05	0.000545717
0	6.27789	19044	0	2	0.000204812	0.000102409	7.68674e-05	0.000545717
0	6.28337	19042	0	2	0.000204812	0.000102409	7.68674e-05	0.000545717
0	6.28611	19040	0	1	0.000204812	0.000102409	7.68674e-05	0.000545717
0	6.28884	19039	0	1	0.000204812	0.000102409	7.68674e-05	0.000545717
0	6.29432	19038	0	1	0.000204812	0.000102409	7.68674e-05	0.000545717
0	6.29979	19037	0	1	0.000204812	0.000102409	7.68674e-05	0.000545717
0	6.30253	19036	0	1	0.000204812	0.000102409	7.68674e-05	0.000545717
0	6.30527	19035	0	1	0.000204812	0.000102409	7.68674e-05	0.000545717
0	6.30801	19034	0	2	0.000204812	0.000102409	7.68674e-05	0.000545717
0	6.31075	19032	0	1	0.000204812	0.000102409	7.68674e-05	0.000545717
0	6.31348	19031	0	1	0.000204812	0.000102409	7.68674e-05	0.000545717
0	6.31622	19030	0	1	0.000204812	0.000102409	7.68674e-05	0.000545717
0	6.31896	19029	0	2	0.000204812	0.000102409	7.68674e-05	0.000545717
0	6.3217	19027	0	3	0.000204812	0.000102409	7.68674e-05	0.000545717
0	6.32717	19024	0	1	0.000204812	0.000102409	7.68674e-05	0.000545717
0	6.32991	19023	0	1	0.000204812	0.000102409	7.68674e-05	0.000545717
0	6.33265	19022	0	1	0.000204812	0.000102409	7.68674e-05	0.000545717
0	6.33812	19021	0	1	0.000204812	0.000102409	7.68674e-05	0.000545717
0	6.34086	19020	0	1	0.000204812	0.000102409	7.68674e-05	0.000545717
0	6.34634	19019	0	3	0.000204812	0.000102409	7.68674e-05	0.000545717
0	6.35181	19016	0	1	0.000204812	0.000102409	7.68674e-05	0.000545717
0	6.35455	19015	0	1	0.000204812	0.000102409	7.68674e-05	0.000545717
0	6.36003	19014	0	1	0.000204812	0.000102409	7.68674e-05	0.000545717
0	6.36277	19013	0	3	0.000204812	0.000102409	7.68674e-05	0.000545717
0	6.3655	19010	0	1	0.000204812	0.000102409	7.68674e-05	0.000545717
0	6.37098	19009	0	1	0.000204812	0.000102409	7.68674e-05	0.000545717
0	6.37372	19008	0	1	0.000204812	0.000102409	7.68674e-05	0.000545717
0	6.37919	19007	0	2	0.000204812	0.000102409	7.68674e-05	0.000545717
0	6.38193	19005	0	1	0.000204812	0.000102409	7.68674e-05	0.000545717
0	6.38741	19004	0	1	0.000204812	0.000102409	7.68674e-05	0.000545717
0	6.39562	19003	0	1	0.000204812	0.000102409	7.68674e-05	0.000545717
0	6.40109	19002	0	1	0.000204812	0.000102409	7.68674e-05	0.000545717
0	6.40383	19001	0	1	0.000204812	0.000102409	7.68674e-05	0.000545717
0	6.40657	19000	0	2	0.000204812	0.000102409	7.68674e-05	0.000545717
0	6.41205	18998	0	3	0.000204812	0.000102409	7.68674e-05	0.000545717
0	6.41478	18995	0	3	0.000204812	0.000102409	7.68674e-05	0.000545717
0	6.41752	18992	0	1	0.000204812	0.000102409	7.68674e-05	0.000545717
0	6.42026	18991	0	2	0.000204812	0.000102409	7.68674e-05	0.000545717
0	6.42847	18989	0	1	0.000204812	0.000102409	7.68674e-05	0.000545717
0	6.43121	18988	0	1	0.000204812	0.000102409	7.68674e-05	0.000545717
0	6.43395	18987	0	1	0.000204812	0.000102409	7.68674e-05	0.000545717
0	6.43942	18986	0	1	0.000204812	0.000102409	7.68674e-05	0.000545717
0	6.4449	18985	0	1	0.000204812	0.000102409	7.68674e-05	0.000545717
0	6.44764	18984	0	1	0.000204812	0.000102409	7.68674e-05	0.000545717
0	6.45038	18983	0	1	0.000204812	0.000102409	7.68674e-05	0.000545717
0	6.45311	18982	0	2	0.000204812	0.000102409	7.68674e-05	0.000545717
0	6.45859	18980	0	3	0.000204812	0.000102409	7.68674e-05	0.000545717
0	6.46407	18977	0	1	0.000204812	0.000102409	7.68674e-05	0.000545717
0	6.4668	18976	0	1	0.000204812	0.000102409	7.68674e-05	0.000545717
0	6.47776	18975	0	2	0.000204812	0.000102409	7.68674e-05	0.000545717
0	6.48597	18973	0	1	0.000204812	0.000102409	7.68674e-05	0.000545717
0	6.49144	18972	0	1	0.000204812	0.000102409	7.68674e-05	0.000545717
0	6.5024	18971	0	4	0.000204812	0.000102409	7.68674e-05	0.000545717
0	6.50787	18967	0	1	0.000204812	0.000102409	7.68674e-05	0.000545717
0	6.51335	18966	0	1	0.000204812	0.000102409	7.68674e-05	0.000545717
0	6.51608	18965	0	1	0.000204812	0.000102409	7.68674e-05	0.000545717
0	6.52156	18964	0	1	0.000204812	0.000102409	7.68674e-05	0.000545717
0	6.5243	18963	0	1	0.000204812	0.000102409	7.68674e-05	0.000545717
0	6.53251	18962	0	5	0.000204812	0.000102409	7.68674e-05	0.000545717
0	6.53799	18957	0	1	0.000204812	0.000102409	7.68674e-05	0.000545717
0	6.5462	18956	0	1	0.000204812	0.000102409	7.68674e-05	0.000545717
0	6.54894	18955	0	3	0.000204812	0.000102409	7.68674e-05	0.000545717
0	6.55168	18952	0	2	0.000204812	0.000102409	7.68674e-05	0.000545717
0	6.55441	18950	0	1	0.000204812	0.000102409	7.68674e-05	0.000545717
0	6.55989	18949	0	3	0.000204812	0.000102409	7.68674e-05	0.000545717
0	6.56537	18946	0	1	0.000204812	0.000102409	7.68674e-05	0.000545717
0	6.5681	18945	0	2	0.000204812	0.000102409	7.68674e-05	0.000545717
0	6.57084	18943	0	1	0.000204812	0.000102409	7.68674e-05	0.000545717
0	6.57906	18942	0	1	0.000204812	0.000102409	7.68674e-05	0.000545717
0	6.58179	18941	0	2	0.000204812	0.000102409	7.68674e-05	0.000545717
0	6.58453	18939	0	1	0.000204812	0.000102409	7.68674e-05	0.000545717
0	6.59274	18938	0	1	0.000204812	0.000102409	7.68674e-05	0.000545717
0	6.60096	18937	0	2	0.000204812	0.000102409	7.68674e-05	0.000545717
0	6.6037	18935	0	1	0.000204812	0.000102409	7.68674e-05	0.000545717
0	6.60643	18934	0	2	0.000204812	0.000102409	7.68674e-05	0.000545717
0	6.60917	18932	0	2	0.000204812	0.000102409	7.68674e-05	0.000545717
0	6.61191	18930	0	1	0.000204812	0.000102409	7.68674e-05	0.000545717
0	6.63107	18929	0	2	0.000204812	0.000102409	7.68674e-05	0.000545717
0	6.63929	18927	0	1	0.000204812	0.000102409	7.68674e-05	0.000545717
0	6.64203	18926	0	1	0.000204812	0.000102409	7.68674e-05	0.000545717
0	6.6475	18925	0	1	0.000204812	0.000102409	7.68674e-05	0.000545717
0	6.65298	18924	0	1	0.000204812	0.000102409	7.68674e-05	0.000545717
0	6.65845	18923	0	2	0.000204812	0.000102409	7.68674e-05	0.000545717
0	6.66119	18921	0	1	0.000204812	0.000102409	7.68674e-05	0.000545717
0	6.66393	18920	0	2	0.000204812	0.000102409	7.68674e-05	0.000545717
0	6.66667	18918	0	2	0.000204812	0.000102409	7.68674e-05	0.000545717
0	6.6694	18916	0	2	0.000204812	0.000102409	7.68674e-05	0.000545717
0	6.67214	18914	0	1	0.000204812	0.000102409	7.68674e-05	0.000545717
0	6.68036	18913	0	1	0.000204812	0.000102409	7.68674e-05	0.000545717
0	6.69131	18912	0	1	0.000204812	0.000102409	7.68674e-05	0.000545717
0	6.69405	18911	0	1	0.000204812	0.000102409	7.68674e-05	0.000545717
0	6.69678	18910	0	2	0.000204812	0.000102409	7.68674e-05	0.000545717
0	6.69952	18908	0	1	0.000204812	0.000102409	7.68674e-05	0.000545717
0	6.70226	18907	0	2	0.000204812	0.000102409	7.68674e-05	0.000545717
0	6.705	18905	0	1	0.000204812	0.000102409	7.68674e-05	0.000545717
0	6.71047	18904	0	1	0.000204812	0.000102409	7.68674e-05	0.000545717
0	6.71321	18903	0	1	0.000204812	0.000102409	7.68674e-05	0.000545717
0	6.72142	18902	0	1	0.000204812	0.000102409	7.68674e-05	0.000545717
0	6.72416	18901	0	1	0.000204812	0.000102409	7.68674e-05	0.000545717
0	6.72964	18900	0	2	0.000204812	0.000102409	7.68674e-05	0.000545717
0	6.73238	18898	0	1	0.000204812	0.000102409	7.68674e-05	0.000545717
0	6.73785	18897	0	1	0.000204812	0.000102409	7.68674e-05	0.000545717
0	6.74059	18896	0	1	0.000204812	0.000102409	7.68674e-05	0.000545717
0	6.74333	18895	0	1	0.000204812	0.000102409	7.68674e-05	0.000545717
0	6.7488	18894	0	1	0.000204812	0.000102409	7.68674e-05	0.000545717
0	6.75154	18893	0	3	0.000204812	0.000102409	7.68674e-05	0.000545717
0	6.75702	18890	0	1	0.000204812	0.000102409	7.68674e-05	0.000545717
0	6.75975	18889	0	2	0.000204812	0.000102409	7.68674e-05	0.000545717
0	6.76523	18887	0	3	0.000204812	0.000102409	7.68674e-05	0.000545717
0	6.77071	18884	0	1	0.000204812	0.000102409	7.68674e-05	0.000545717
0	6.78166	18883	0	1	0.000204812	0.000102409	7.68674e-05	0.000545717
0	6.78713	18882	0	1	0.000204812	0.000102409	7.68674e-05	0.000545717
0	6.79808	18881	0	1	0.000204812	0.000102409	7.68674e-05	0.000545717
0	6.80082	18880	0	1	0.000204812	0.000102409	7.68674e-05	0.000545717
0	6.80356	18879	0	2	0.000204812	0.000102409	7.68674e-05	0.000545717
0	6.8063	18877	0	2	0.000204812	0.000102409	7.68674e-05	0.000545717
0	6.80903	18875	0	2	0.000204812	0.000102409	7.68674e-05	0.000545717
0	6.81177	18873	0	1	0.000204812	0.000102409	7.68674e-05	0.000545717
0	6.81451	18872	0	3	0.000204812	0.000102409	7.68674e-05	0.000545717
0	6.82272	18869	0	1	0.000204812	0.000102409	7.68674e-05	0.000545717
0	6.82546	18868	0	1	0.000204812	0.000102409	7.68674e-05	0.000545717
0	6.83368	18867	0	3	0.000204812	0.000102409	7.68674e-05	0.000545717
0	6.83641	18864	0	1	0.000204812	0.000102409	7.68674e-05	0.000545717
0	6.8501	18863	0	1	0.000204812	0.000102409	7.68674e-05	0.000545717
0	6.85284	18862	0	1	0.000204812	0.000102409	7.68674e-05	0.000545717
0	6.86105	18861	0	1	0.000204812	0.000102409	7.68674e-05	0.000545717
0	6.86379	18860	0	4	0.000204812	0.000102409	7.68674e-05	0.000545717
0	6.86653	18856	0	1	0.000204812	0.000102409	7.68674e-05	0.000545717
0	6.86927	18855	0	2	0.000204812	0.000102409	7.68674e-05	0.000545717
0	6.87201	18853	0	1	0.000204812	0.000102409	7.68674e-05	0.000545717
0	6.87474	18852	0	1	0.000204812	0.000102409	7.68674e-05	0.000545717
0	6.87748	18851	0	1	0.000204812	0.000102409	7.68674e-05	0.000545717
0	6.88296	18850	0	1	0.000204812	0.000102409	7.68674e-05	0.000545717
0	6.88569	18849	0	1	0.000204812	0.000102409	7.68674e-05	0.000545717
0	6.88843	18848	0	1	0.000204812	0.000102409	7.68674e-05	0.000545717
0	6.89117	18847	0	2	0.000204812	0.000102409	7.68674e-05	0.000545717
0	6.89391	18845	0	2	0.000204812	0.000102409	7.68674e-05	0.000545717
0	6.89665	18843	0	1	0.000204812	0.000102409	7.68674e-05	0.000545717
0	6.90212	18842	0	1	0.000204812	0.000102409	7.68674e-05	0.000545717
0	6.90486	18841	0	3	0.000204812	0.000102409	7.68674e-05	0.000545717
0	6.91307	18838	0	2	0.000204812	0.000102409	7.68674e-05	0.000545717
0	6.91855	18836	0	1	0.000204812	0.000102409	7.68674e-05	0.000545717
0	6.92129	18835	0	1	0.000204812	0.000102409	7.68674e-05	0.000545717
0	6.92402	18834	0	1	0.000204812	0.000102409	7.68674e-05	0.000545717
0	6.9295	18833	0	1	0.000204812	0.000102409	7.68674e-05	0.000545717
0	6.93224	18832	0	1	0.000204812	0.000102409	7.68674e-05	0.000545717
0	6.93771	18831	0	1	0.000204812	0.000102409	7.68674e-05	0.000545717
0	6.94045	18830	0	2	0.000204812	0.000102409	7.68674e-05	0.000545717
0	6.94319	18828	0	2	0.000204812	0.000102409	7.68674e-05	0.000545717
0	6.94867	18826	0	3	0.000204812	0.000102409	7.68674e-05	0.000545717
0	6.95414	18823	0	1	0.000204812	0.000102409	7.68674e-05	0.000545717
0	6.97057	18822	0	2	0.000204812	0.000102409	7.68674e-05	0.000545717
0	6.97604	18820	0	3	0.000204812	0.000102409	7.68674e-05	0.000545717
0	6.97878	18817	0	1	0.000204812	0.000102409	7.68674e-05	0.000545717
0	6.98152	18816	0	1	0.000204812	0.000102409	7.68674e-05	0.000545717
0	6.98426	18815	0	2	0.000204812	0.000102409	7.68674e-05	0.000545717
0	6.987	18813	0	3	0.000204812	0.000102409	7.68674e-05	0.000545717
0	6.98973	18810	0	1	0.000204812	0.000102409	7.68674e-05	0.000545717
0	6.99247	18809	0	3	0.000204812	0.000102409	7.68674e-05	0.000545717
0	7.00068	18806	0	1	0.000204812	0.000102409	7.68674e-05	0.000545717
0	7.01164	18805	0	2	0.000204812	0.000102409	7.68674e-05	0.000545717
0	7.01437	18803	0	1	0.000204812	0.000102409	7.68674e-05	0.000545717
0	7.01711	18802	0	1	0.000204812	0.000102409	7.68674e-05	0.000545717
0	7.02259	18801	0	1	0.000204812	0.000102409	7.68674e-05	0.000545717
0	7.02806	18800	0	3	0.000204812	0.000102409	7.68674e-05	0.000545717
0	7.0308	18797	0	4	0.000204812	0.000102409	7.68674e-05	0.000545717
0	7.03354	18793	0	1	0.000204812	0.000102409	7.68674e-05	0.000545717
0	7.03901	18792	0	1	0.000204812	0.000102409	7.68674e-05	0.000545717
0	7.04175	18791	0	2	0.000204812	0.000102409	7.68674e-05	0.000545717
0	7.04449	18789	0	1	0.000204812	0.000102409	7.68674e-05	0.000545717
0	7.04723	18788	0	2	0.000204812	0.000102409	7.68674e-05	0.000545717
0	7.04997	18786	0	1	0.000204812	0.000102409	7.68674e-05	0.000545717
0	7.0527	18785	0	1	0.000204812	0.000102409	7.68674e-05	0.000545717
0	7.05544	18784	0	2	0.000204812	0.000102409	7.68674e-05	0.000545717
0	7.05818	18782	0	4	0.000204812	0.000102409	7.68674e-05	0.000545717
0	7.06092	18778	0	2	0.000204812	0.000102409	7.68674e-05	0.000545717
0	7.06365	18776	0	3	0.000204812	0.000102409	7.68674e-05	0.000545717
0	7.06639	18773	0	2	0.000204812	0.000102409	7.68674e-05	0.000545717
0	7.06913	18771	0	3	0.000204812	0.000102409	7.68674e-05	0.000545717
0	7.07187	18768	0	1	0.000204812	0.000102409	7.68674e-05	0.000545717
0	7.08008	18767	0	1	0.000204812	0.000102409	7.68674e-05	0.000545717
0	7.08556	18766	0	3	0.000204812	0.000102409	7.68674e-05	0.000545717
0	7.0883	18763	0	1	0.000204812	0.000102409	7.68674e-05	0.000545717
0	7.09103	18762	0	2	0.000204812	0.000102409	7.68674e-05	0.000545717
0	7.09651	18760	0	1	0.000204812	0.000102409	7.68674e-05	0.000545717
0	7.09925	18759	0	2	0.000204812	0.000102409	7.68674e-05	0.000545717
0	7.10198	18757	0	4	0.000204812	0.000102409	7.68674e-05	0.000545717
0	7.10746	18753	0	1	0.000204812	0.000102409	7.68674e-05	0.000545717
0	7.1102	18752	0	1	0.000204812	0.000102409	7.68674e-05	0.000545717
0	7.11567	18751	0	2	0.000204812	0.000102409	7.68674e-05	0.000545717
0	7.11841	18749	0	1	0.000204812	0.000102409	7.68674e-05	0.000545717
0	7.12115	18748	0	2	0.000204812	0.000102409	7.68674e-05	0.000545717
0	7.12389	18746	0	4	0.000204812	0.000102409	7.68674e-05	0.000545717
0	7.12663	18742	0	2	0.000204812	0.000102409	7.68674e-05	0.000545717
0	7.1321	18740	0	1	0.000204812	0.000102409	7.68674e-05	0.000545717
0	7.13758	18739	0	1	0.000204812	0.000102409	7.68674e-05	0.000545717
0	7.14032	18738	0	1	0.000204812	0.000102409	7.68674e-05	0.000545717
0	7.14305	18737	0	3	0.000204812	0.000102409	7.68674e-05	0.000545717
0	7.15127	18734	0	1	0.000204812	0.000102409	7.68674e-05	0.000545717
0	7.154	18733	0	2	0.000204812	0.000102409	7.68674e-05	0.000545717
0	7.15948	18731	0	1	0.000204812	0.000102409	7.68674e-05	0.000545717
0	7.16222	18730	0	1	0.000204812	0.000102409	7.68674e-05	0.000545717
0	7.16496	18729	0	2	0.000204812	0.000102409	7.68674e-05	0.000545717
0	7.16769	18727	0	2	0.000204812	0.000102409	7.68674e-05	0.000545717
0	7.17864	18725	0	2	0.000204812	0.000102409	7.68674e-05	0.000545717
0	7.18138	18723	0	1	0.000204812	0.000102409	7.68674e-05	0.000545717
0	7.18686	18722	0	1	0.000204812	0.000102409	7.68674e-05	0.000545717
0	7.1896	18721	0	1	0.000204812	0.000102409	7.68674e-05	0.000545717
0	7.19233	18720	0	1	0.000204812	0.000102409	7.68674e-05	0.000545717
0	7.19781	18719	0	1	0.000204812	0.000102409	7.68674e-05	0.000545717
0	7.20055	18718	0	5	0.000204812	0.000102409	7.68674e-05	0.000545717
0	7.20602	18713	0	2	0.000204812	0.000102409	7.68674e-05	0.000545717
0	7.20876	18711	0	3	0.000204812	0.000102409	7.68674e-05	0.000545717
0	7.2115	18708	0	1	0.000204812	0.000102409	7.68674e-05	0.000545717
0	7.21424	18707	0	3	0.000204812	0.000102409	7.68674e-05	0.000545717
0	7.21697	18704	0	1	0.000204812	0.000102409	7.68674e-05	0.000545717
0	7.22245	18703	0	1	0.000204812	0.000102409	7.68674e-05	0.000545717
0	7.22519	18702	0	1	0.000204812	0.000102409	7.68674e-05	0.000545717
0	7.2334	18701	0	1	0.000204812	0.000102409	7.68674e-05	0.000545717
0	7.23888	18700	0	4	0.000204812	0.000102409	7.68674e-05	0.000545717
0	7.24435	18696	0	1	0.000204812	0.000102409	7.68674e-05	0.000545717
0	7.24709	18695	0	1	0.000204812	0.000102409	7.68674e-05	0.000545717
0	7.25257	18694	0	1	0.000204812	0.000102409	7.68674e-05	0.000545717
0	7.2553	18693	0	1	0.000204812	0.000102409	7.68674e-05	0.000545717
0	7.25804	18692	0	1	0.000204812	0.000102409	7.68674e-05	0.000545717
0	7.26078	18691	0	1	0.000204812	0.000102409	7.68674e-05	0.000545717
0	7.26899	18690	0	2	0.000204812	0.000102409	7.68674e-05	0.000545717
0	7.27173	18688	0	1	0.000204812	0.000102409	7.68674e-05	0.000545717
0	7.27447	18687	0	3	0.000204812	0.000102409	7.68674e-05	0.000545717
0	7.28268	18684	0	1	0.000204812	0.000102409	7.68674e-05	0.000545717
0	7.29363	18683	0	1	0.000204812	0.000102409	7.68674e-05	0.000545717
0	7.29637	18682	0	1	0.000204812	0.000102409	7.68674e-05	0.000545717
0	7.30185	18681	0	2	0.000204812	0.000102409	7.68674e-05	0.000545717
0	7.30459	18679	0	1	0.000204812	0.000102409	7.68674e-05	0.000545717
0	7.30732	18678	0	2	0.000204812	0.000102409	7.68674e-05	0.000545717
0	7.31006	18676	0	1	0.000204812	0.000102409	7.68674e-05	0.000545717
0	7.31554	18675	0	1	0.000204812	0.000102409	7.68674e-05	0.000545717
0	7.31827	18674	0	3	0.000204812	0.000102409	7.68674e-05	0.000545717
0	7.32101	18671	0	1	0.000204812	0.000102409	7.68674e-05	0.000545717
0	7.32649	18670	0	1	0.000204812	0.000102409	7.68674e-05	0.000545717
0	7.33196	18669	0	2	0.000204812	0.000102409	7.68674e-05	0.000545717
0	7.3347	18667	0	1	0.000204812	0.000102409	7.68674e-05	0.000545717
0	7.33744	18666	0	1	0.000204812	0.000102409	7.68674e-05	0.000545717
0	7.34292	18665	0	1	0.000204812	0.000102409	7.68674e-05	0.000545717
0	7.34565	18664	0	2	0.000204812	0.000102409	7.68674e-05	0.000545717
0	7.35387	18662	0	1	0.000204812	0.000102409	7.68674e-05	0.000545717
0	7.35661	18661	0	2	0.000204812	0.000102409	7.68674e-05	0.000545717
0	7.36208	18659	0	1	0.000204812	0.000102409	7.68674e-05	0.000545717
0	7.36756	18658	0	1	0.000204812	0.000102409	7.68674e-05	0.000545717
0	7.37577	18657	0	1	0.000204812	0.000102409	7.68674e-05	0.000545717
0	7.37851	18656	0	5	0.000204812	0.000102409	7.68674e-05	0.000545717
0	7.38125	18651	0	1	0.000204812	0.000102409	7.68674e-05	0.000545717
0	7.38398	18650	0	1	0.000204812	0.000102409	7.68674e-05	0.000545717
0	7.38672	18649	0	2	0.000204812	0.000102409	7.68674e-05	0.000545717
0	7.38946	18647	0	1	0.000204812	0.000102409	7.68674e-05	0.000545717
0	7.39494	18646	0	3	0.000204812	0.000102409	7.68674e-05	0.000545717
0	7.40041	18643	0	1	0.000204812	0.000102409	7.68674e-05	0.000545717
0	7.40315	18642	0	2	0.000204812	0.000102409	7.68674e-05	0.000545717
0	7.40589	18640	0	1	0.000204812	0.000102409	7.68674e-05	0.000545717
0	7.41136	18639	0	3	0.000204812	0.000102409	7.68674e-05	0.000545717
0	7.4141	18636	0	2	0.000204812	0.000102409	7.68674e-05	0.000545717
0	7.41684	18634	0	1	0.000204812	0.000102409	7.68674e-05	0.000545717
0	7.42231	18633	0	1	0.000204812	0.000102409	7.68674e-05	0.000545717
0	7.42505	18632	0	1	0.000204812	0.000102409	7.68674e-05	0.000545717
0	7.42779	18631	0	1	0.000204812	0.000102409	7.68674e-05	0.000545717
0	7.43326	18630	0	1	0.000204812	0.000102409	7.68674e-05	0.000545717
0	7.43874	18629	0	2	0.000204812	0.000102409	7.68674e-05	0.000545717
0	7.44422	18627	0	3	0.000204812	0.000102409	7.68674e-05	0.000545717
0	7.44969	18624	0	1	0.000204812	0.000102409	7.68674e-05	0.000545717
0	7.45243	18623	0	1	0.000204812	0.000102409	7.68674e-05	0.000545717
0	7.45517	18622	0	1	0.000204812	0.000102409	7.68674e-05	0.000545717
0	7.46064	18621	0	1	0.000204812	0.000102409	7.68674e-05	0.000545717
0	7.46338	18620	0	1	0.000204812	0.000102409	7.68674e-05	0.000545717
0	7.46612	18619	0	2	0.000204812	0.000102409	7.68674e-05	0.000545717
0	7.46886	18617	0	1	0.000204812	0.000102409	7.68674e-05	0.000545717
0	7.47433	18616	0	1	0.000204812	0.000102409	7.68674e-05	0.000545717
0	7.47981	18615	0	1	0.000204812	0.000102409	7.68674e-05	0.000545717
0	7.48802	18614	0	2	0.000204812	0.000102409	7.68674e-05	0.000545717
0	7.4935	18612	0	1	0.000204812	0.000102409	7.68674e-05	0.000545717
0	7.49624	18611	0	1	0.000204812	0.000102409	7.68674e-05	0.000545717
0	7.49897	18610	0	1	0.000204812	0.000102409	7.68674e-05	0.000545717
0	7.50992	18609	0	1	0.000204812	0.000102409	7.68674e-05	0.000545717
0	7.51266	18608	0	1	0.000204812	0.000102409	7.68674e-05	0.000545717
0	7.5154	18607	0	1	0.000204812	0.000102409	7.68674e-05	0.000545717
0	7.51814	18606	0	2	0.000204812	0.000102409	7.68674e-05	0.000545717
0	7.52088	18604	0	1	0.000204812	0.000102409	7.68674e-05	0.000545717
0	7.52361	18603	0	1	0.000204812	0.000102409	7.68674e-05	0.000545717
0	7.53183	18602	0	1	0.000204812	0.000102409	7.68674e-05	0.000545717
0	7.53457	18601	0	3	0.000204812	0.000102409	7.68674e-05	0.000545717
0	7.5373	18598	0	2	0.000204812	0.000102409	7.68674e-05	0.000545717
0	7.54552	18596	0	3	0.000204812	0.000102409	7.68674e-05	0.000545717
0	7.54825	18593	0	4	0.000204812	0.000102409	7.68674e-05	0.000545717
0	7.55099	18589	0	1	0.000204812	0.000102409	7.68674e-05	0.000545717
0	7.55373	18588	0	3	0.000204812	0.000102409	7.68674e-05	0.000545717
0	7.55647	18585	0	2	0.000204812	0.000102409	7.68674e-05	0.000545717
0	7.57016	18583	0	1	0.000204812	0.000102409	7.68674e-05	0.000545717
0	7.5729	18582	0	1	0.000204812	0.000102409	7.68674e-05	0.000545717
0	7.57563	18581	0	2	0.000204812	0.000102409	7.68674e-05	0.000545717
0	7.57837	18579	0	1	0.000204812	0.000102409	7.68674e-05	0.000545717
0	7.58111	18578	0	1	0.000204812	0.000102409	7.68674e-05	0.000545717
0	7.58932	18577	0	2	0.000204812	0.000102409	7.68674e-05	0.000545717
0	7.59206	18575	0	1	0.000204812	0.000102409	7.68674e-05	0.000545717
0	7.5948	18574	0	2	0.000204812	0.000102409	7.68674e-05	0.000545717
0	7.59754	18572	0	1	0.000204812	0.000102409	7.68674e-05	0.000545717
0	7.60027	18571	0	1	0.000204812	0.000102409	7.68674e-05	0.000545717
0	7.61123	18570	0	1	0.000204812	0.000102409	7.68674e-05	0.000545717
0	7.61396	18569	0	1	0.000204812	0.000102409	7.68674e-05	0.000545717
0	7.6167	18568	0	1	0.000204812	0.000102409	7.68674e-05	0.000545717
0	7.62491	18567	0	1	0.000204812	0.000102409	7.68674e-05	0.000545717
0	7.63039	18566	0	2	0.000204812	0.000102409	7.68674e-05	0.000545717
0	7.64134	18564	0	1	0.000204812	0.000102409	7.68674e-05	0.000545717
0	7.64408	18563	0	1	0.000204812	0.000102409	7.68674e-05	0.000545717
0	7.64682	18562	0	2	0.000204812	0.000102409	7.68674e-05	0.000545717
0	7.64956	18560	0	1	0.000204812	0.000102409	7.68674e-05	0.000545717
0	7.65229	18559	0	1	0.000204812	0.000102409	7.68674e-05	0.000545717
0	7.66598	18558	0	1	0.000204812	0.000102409	7.68674e-05	0.000545717
0	7.66872	18557	0	2	0.000204812	0.000102409	7.68674e-05	0.000545717
0	7.67146	18555	0	1	0.000204812	0.000102409	7.68674e-05	0.000545717
0	7.6742	18554	0	2	0.000204812	0.000102409	7.68674e-05	0.000545717
0	7.67693	18552	0	2	0.000204812	0.000102409	7.68674e-05	0.000545717
0	7.67967	18550	0	1	0.000204812	0.000102409	7.68674e-05	0.000545717
0	7.68241	18549	0	2	0.000204812	0.000102409	7.68674e-05	0.000545717
0	7.68515	18547	0	1	0.000204812	0.000102409	7.68674e-05	0.000545717
0	7.68788	18546	0	1	0.000204812	0.000102409	7.68674e-05	0.000545717
0	7.69336	18545	0	1	0.000204812	0.000102409	7.68674e-05	0.000545717
0	7.6961	18544	0	1	0.000204812	0.000102409	7.68674e-05	0.000545717
0	7.70431	18543	0	3	0.000204812	0.000102409	7.68674e-05	0.000545717
0	7.70705	18540	0	1	0.000204812	0.000102409	7.68674e-05	0.000545717
0	7.70979	18539	0	2	0.000204812	0.000102409	7.68674e-05	0.000545717
0	7.71253	18537	0	3	0.000204812	0.000102409	7.68674e-05	0.000545717
0	7.71526	18534	0	2	0.000204812	0.000102409	7.68674e-05	0.000545717
0	7.72074	18532	0	2	0.000204812	0.000102409	7.68674e-05	0.000545717
0	7.72348	18530	0	1	0.000204812	0.000102409	7.68674e-05	0.000545717
0	7.72621	18529	0	1	0.000204812	0.000102409	7.68674e-05	0.000545717
0	7.73169	18528	0	2	0.000204812	0.000102409	7.68674e-05	0.000545717
0	7.73717	18526	0	2	0.000204812	0.000102409	7.68674e-05	0.000545717
0	7.7399	18524	0	2	0.000204812	0.000102409	7.68674e-05	0.000545717
0	7.74264	18522	0	2	0.000204812	0.000102409	7.68674e-05	0.000545717
0	7.74538	18520	0	3	0.000204812	0.000102409	7.68674e-05	0.000545717
0	7.74812	18517	0	1	0.000204812	0.000102409	7.68674e-05	0.000545717
0	7.75633	18516	0	1	0.000204812	0.000102409	7.68674e-05	0.000545717
0	7.76181	18515	0	2	0.000204812	0.000102409	7.68674e-05	0.000545717
0	7.76454	18513	0	1	0.000204812	0.000102409	7.68674e-05	0.000545717
0	7.77002	18512	0	1	0.000204812	0.000102409	7.68674e-05	0.000545717
0	7.77276	18511	0	1	0.000204812	0.000102409	7.68674e-05	0.000545717
0	7.7755	18510	1	1	0.000258837	0.000115785	0.00010771	0.000622004
0	7.78645	18508	0	1	0.000258837	0.000115785	0.00010771	0.000622004
0	7.78919	18507	0	2	0.000258837	0.000115785	0.00010771	0.000622004
0	7.79192	18505	0	1	0.000258837	0.000115785	0.00010771	0.000622004
0	7.79466	18504	0	1	0.000258837	0.000115785	0.00010771	0.000622004
0	7.80561	18503	0	1	0.000258837	0.000115785	0.00010771	0.000622004
0	7.81109	18502	0	1	0.000258837	0.000115785	0.00010771	0.000622004
0	7.81383	18501	0	1	0.000258837	0.000115785	0.00010771	0.000622004
0	7.81656	18500	0	4	0.000258837	0.000115785	0.00010771	0.000622004
0	7.8193	18496	0	1	0.000258837	0.000115785	0.00010771	0.000622004
0	7.82204	18495	0	3	0.000258837	0.000115785	0.00010771	0.000622004
0	7.82478	18492	0	1	0.000258837	0.000115785	0.00010771	0.000622004
0	7.82752	18491	0	2	0.000258837	0.000115785	0.00010771	0.000622004
0	7.83299	18489	0	1	0.000258837	0.000115785	0.00010771	0.000622004
0	7.83573	18488	0	1	0.000258837	0.000115785	0.00010771	0.000622004
0	7.83847	18487	0	2	0.000258837	0.000115785	0.00010771	0.000622004
0	7.8412	18485	0	2	0.000258837	0.000115785	0.00010771	0.000622004
0	7.84394	18483	0	1	0.000258837	0.000115785	0.00010771	0.000622004
0	7.84668	18482	0	1	0.000258837	0.000115785	0.00010771	0.000622004
0	7.85216	18481	0	1	0.000258837	0.000115785	0.00010771	0.000622004
0	7.85489	18480	0	2	0.000258837	0.000115785	0.00010771	0.000622004
0	7.85763	18478	0	1	0.000258837	0.000115785	0.00010771	0.000622004
0	7.86037	18477	0	4	0.000258837	0.000115785	0.00010771	0.000622004
0	7.86311	18473	0	3	0.000258837	0.000115785	0.00010771	0.000622004
0	7.86858	18470	0	2	0.000258837	0.000115785	0.00010771	0.000622004
0	7.88227	18468	0	1	0.000258837	0.000115785	0.00010771	0.000622004
0	7.88501	18467	0	1	0.000258837	0.000115785	0.00010771	0.000622004
0	7.88775	18466	0	1	0.000258837	0.000115785	0.00010771	0.000622004
0	7.89049	18465	0	2	0.000258837	0.000115785	0.00010771	0.000622004
0	7.89322	18463	0	1	0.000258837	0.000115785	0.00010771	0.000622004
0	7.90144	18462	0	2	0.000258837	0.000115785	0.00010771	0.000622004
0	7.90418	18460	0	1	0.000258837	0.000115785	0.00010771	0.000622004
0	7.90691	18459	0	1	0.000258837	0.000115785	0.00010771	0.000622004
0	7.91239	18458	0	1	0.000258837	0.000115785	0.00010771	0.000622004
0	7.91513	18457	0	2	0.000258837	0.000115785	0.00010771	0.000622004
0	7.9206	18455	0	1	0.000258837	0.000115785	0.00010771	0.000622004
0	7.92608	18454	0	2	0.000258837	0.000115785	0.00010771	0.000622004
0	7.93155	18452	0	1	0.000258837	0.000115785	0.00010771	0.000622004
0	7.93429	18451	0	1	0.000258837	0.000115785	0.00010771	0.000622004
0	7.93977	18450	0	1	0.000258837	0.000115785	0.00010771	0.000622004
0	7.94251	18449	0	2	0.000258837	0.000115785	0.00010771	0.000622004
0	7.94524	18447	0	1	0.000258837	0.000115785	0.00010771	0.000622004
0	7.95619	18446	0	2	0.000258837	0.000115785	0.00010771	0.000622004
0	7.95893	18444	0	3	0.000258837	0.000115785	0.00010771	0.000622004
0	7.96167	18441	0	3	0.000258837	0.000115785	0.00010771	0.000622004
0	7.96441	18438	0	4	0.000258837	0.000115785	0.00010771	0.000622004
0	7.96988	18434	0	1	0.000258837	0.000115785	0.00010771	0.000622004
0	7.97262	18433	0	1	0.000258837	0.000115785	0.00010771	0.000622004
0	7.98083	18432	0	1	0.000258837	0.000115785	0.00010771	0.000622004
0	7.98357	18431	0	2	0.000258837	0.000115785	0.00010771	0.000622004
0	7.98631	18429	0	3	0.000258837	0.000115785	0.00010771	0.000622004
0	7.98905	18426	0	2	0.000258837	0.000115785	0.00010771	0.000622004
0	7.99452	18424	0	1	0.000258837	0.000115785	0.00010771	0.000622004
0	7.99726	18423	0	1	0.000258837	0.000115785	0.00010771	0.000622004
0	8	18422	0	1	0.000258837	0.000115785	0.00010771	0.000622004
0	8.00548	18421	0	2	0.000258837	0.000115785	0.00010771	0.000622004
0	8.01095	18419	0	2	0.000258837	0.000115785	0.00010771	0.000622004
0	8.01643	18417	0	1	0.000258837	0.000115785	0.00010771	0.000622004
0	8.01917	18416	0	1	0.000258837	0.000115785	0.00010771	0.000622004
0	8.02738	18415	0	1	0.000258837	0.000115785	0.00010771	0.000622004
0	8.03285	18414	0	1	0.000258837	0.000115785	0.00010771	0.000622004
0	8.03559	18413	0	1	0.000258837	0.000115785	0.00010771	0.000622004
0	8.03833	18412	0	2	0.000258837	0.000115785	0.00010771	0.000622004
0	8.04107	18410	0	3	0.000258837	0.000115785	0.00010771	0.000622004
0	8.04381	18407	0	3	0.000258837	0.000115785	0.00010771	0.000622004
0	8.04928	18404	0	1	0.000258837	0.000115785	0.00010771	0.000622004
0	8.05202	18403	0	1	0.000258837	0.000115785	0.00010771	0.000622004
0	8.06023	18402	0	1	0.000258837	0.000115785	0.00010771	0.000622004
0	8.06571	18401	0	2	0.000258837	0.000115785	0.00010771	0.000622004
0	8.06845	18399	0	2	0.000258837	0.000115785	0.00010771	0.000622004
0	8.07392	18397	0	2	0.000258837	0.000115785	0.00010771	0.000622004
0	8.07666	18395	0	2	0.000258837	0.000115785	0.00010771	0.000622004
0	8.0794	18393	0	1	0.000258837	0.000115785	0.00010771	0.000622004
0	8.08487	18392	0	1	0.000258837	0.000115785	0.00010771	0.000622004
0	8.09035	18391	0	1	0.000258837	0.000115785	0.00010771	0.000622004
0	8.09309	18390	0	2	0.000258837	0.000115785	0.00010771	0.000622004
0	8.09583	18388	0	2	0.000258837	0.000115785	0.00010771	0.000622004
0	8.1013	18386	0	2	0.000258837	0.000115785	0.00010771	0.000622004
0	8.10404	18384	0	2	0.000258837	0.000115785	0.00010771	0.000622004
0	8.10678	18382	0	3	0.000258837	0.000115785	0.00010771	0.000622004
0	8.10951	18379	0	1	0.000258837	0.000115785	0.00010771	0.000622004
0	8.11225	18378	0	3	0.000258837	0.000115785	0.00010771	0.000622004
0	8.11499	18375	0	3	0.000258837	0.000115785	0.00010771	0.000622004
0	8.11773	18372	0	2	0.000258837	0.000115785	0.00010771	0.000622004
0	8.12047	18370	0	1	0.000258837	0.000115785	0.00010771	0.000622004
0	8.1232	18369	0	1	0.000258837	0.000115785	0.00010771	0.000622004
0	8.12594	18368	0	1	0.000258837	0.000115785	0.00010771	0.000622004
0	8.12868	18367	0	2	0.000258837	0.000115785	0.00010771	0.000622004
0	8.13142	18365	0	1	0.000258837	0.000115785	0.00010771	0.000622004
0	8.13415	18364	0	1	0.000258837	0.000115785	0.00010771	0.000622004
0	8.13689	18363	0	2	0.000258837	0.000115785	0.00010771	0.000622004
0	8.13963	18361	0	3	0.000258837	0.000115785	0.00010771	0.000622004
0	8.15606	18358	0	1	0.000258837	0.000115785	0.00010771	0.000622004
0	8.1588	18357	0	2	0.000258837	0.000115785	0.00010771	0.000622004
0	8.16153	18355	0	1	0.000258837	0.000115785	0.00010771	0.000622004
0	8.16701	18354	0	3	0.000258837	0.000115785	0.00010771	0.000622004
0	8.17248	18351	0	2	0.000258837	0.000115785	0.00010771	0.000622004
0	8.1807	18349	0	1	0.000258837	0.000115785	0.00010771	0.000622004
0	8.18344	18348	0	1	0.000258837	0.000115785	0.00010771	0.000622004
0	8.18617	18347	0	2	0.000258837	0.000115785	0.00010771	0.000622004
0	8.19165	18345	0	1	0.000258837	0.000115785	0.00010771	0.000622004
0	8.19439	18344	0	1	0.000258837	0.000115785	0.00010771	0.000622004
0	8.19713	18343	0	1	0.000258837	0.000115785	0.00010771	0.000622004
0	8.19986	18342	0	1	0.000258837	0.000115785	0.00010771	0.000622004
0	8.2026	18341	0	1	0.000258837	0.000115785	0.00010771	0.000622004
0	8.20534	18340	0	1	0.000258837	0.000115785	0.00010771	0.000622004
0	8.20808	18339	0	1	0.000258837	0.000115785	0.00010771	0.000622004
0	8.21081	18338	0	1	0.000258837	0.000115785	0.00010771	0.000622004
0	8.21629	18337	0	1	0.000258837	0.000115785	0.00010771	0.000622004
0	8.21903	18336	0	4	0.000258837	0.000115785	0.00010771	0.000622004
0	8.22724	18332	0	2	0.000258837	0.000115785	0.00010771	0.000622004
0	8.22998	18330	0	1	0.000258837	0.000115785	0.00010771	0.000622004
0	8.23546	18329	0	1	0.000258837	0.000115785	0.00010771	0.000622004
0	8.24367	18328	0	1	0.000258837	0.000115785	0.00010771	0.000622004
0	8.24641	18327	0	1	0.000258837	0.000115785	0.00010771	0.000622004
0	8.24914	18326	0	1	0.000258837	0.000115785	0.00010771	0.000622004
0	8.25188	18325	0	1	0.000258837	0.000115785	0.00010771	0.000622004
0	8.25462	18324	0	1	0.000258837	0.000115785	0.00010771	0.000622004
0	8.25736	18323	0	1	0.000258837	0.000115785	0.00010771	0.000622004
0	8.26283	18322	0	1	0.000258837	0.000115785	0.00010771	0.000622004
0	8.26557	18321	0	1	0.000258837	0.000115785	0.00010771	0.000622004
0	8.26831	18320	0	1	0.000258837	0.000115785	0.00010771	0.000622004
0	8.27652	18319	0	1	0.000258837	0.000115785	0.00010771	0.000622004
0	8.28747	18318	0	1	0.000258837	0.000115785	0.00010771	0.000622004
0	8.29021	18317	0	2	0.000258837	0.000115785	0.00010771	0.000622004
0	8.29843	18315	0	1	0.000258837	0.000115785	0.00010771	0.000622004
0	8.30116	18314	0	1	0.000258837	0.000115785	0.00010771	0.000622004
0	8.30664	18313	0	3	0.000258837	0.000115785	0.00010771	0.000622004
0	8.30938	18310	0	1	0.000258837	0.000115785	0.00010771	0.000622004
0	8.31485	18309	0	1	0.000258837	0.000115785	0.00010771	0.000622004
0	8.32854	18308	0	2	0.000258837	0.000115785	0.00010771	0.000622004
0	8.33128	18306	0	2	0.000258837	0.000115785	0.00010771	0.000622004
0	8.33402	18304	0	1	0.000258837	0.000115785	0.00010771	0.000622004
0	8.33676	18303	0	2	0.000258837	0.000115785	0.00010771	0.000622004
0	8.33949	18301	0	2	0.000258837	0.000115785	0.00010771	0.000622004
0	8.34223	18299	0	1	0.000258837	0.000115785	0.00010771	0.000622004
0	8.34497	18298	0	1	0.000258837	0.000115785	0.00010771	0.000622004
0	8.36413	18297	0	2	0.000258837	0.000115785	0.00010771	0.000622004
0	8.36687	18295	0	1	0.000258837	0.000115785	0.00010771	0.000622004
0	8.36961	18294	0	1	0.000258837	0.000115785	0.00010771	0.000622004
0	8.37235	18293	0	2	0.000258837	0.000115785	0.00010771	0.000622004
0	8.37782	18291	0	2	0.000258837	0.000115785	0.00010771	0.000622004
0	8.38056	18289	0	3	0.000258837	0.000115785	0.00010771	0.000622004
0	8.3833	18286	0	1	0.000258837	0.000115785	0.00010771	0.000622004
0	8.38604	18285	0	1	0.000258837	0.000115785	0.00010771	0.000622004
0	8.38877	18284	0	2	0.000258837	0.000115785	0.00010771	0.000622004
0	8.39151	18282	0	1	0.000258837	0.000115785	0.00010771	0.000622004
0	8.39425	18281	0	2	0.000258837	0.000115785	0.00010771	0.000622004
0	8.39699	18279	0	1	0.000258837	0.000115785	0.00010771	0.000622004
0	8.39973	18278	0	2	0.000258837	0.000115785	0.00010771	0.000622004
0	8.40246	18276	0	1	0.000258837	0.000115785	0.00010771	0.000622004
0	8.4052	18275	0	1	0.000258837	0.000115785	0.00010771	0.000622004
0	8.41342	18274	0	1	0.000258837	0.000115785	0.00010771	0.000622004
0	8.43258	18273	0	2	0.000258837	0.000115785	0.00010771	0.000622004
0	8.43806	18271	0	2	0.000258837	0.000115785	0.00010771	0.000622004
0	8.44079	18269	0	2	0.000258837	0.000115785	0.00010771	0.000622004
0	8.44353	18267	0	1	0.000258837	0.000115785	0.00010771	0.000622004
0	8.44901	18266	0	1	0.000258837	0.000115785	0.00010771	0.000622004
0	8.45175	18265	0	1	0.000258837	0.000115785	0.00010771	0.000622004
0	8.45448	18264	0	1	0.000258837	0.000115785	0.00010771	0.000622004
0	8.45722	18263	0	2	0.000258837	0.000115785	0.00010771	0.000622004
0	8.45996	18261	0	2	0.000258837	0.000115785	0.00010771	0.000622004
0	8.46817	18259	0	1	0.000258837	0.000115785	0.00010771	0.000622004
0	8.47639	18258	0	2	0.000258837	0.000115785	0.00010771	0.000622004
0	8.47912	18256	0	2	0.000258837	0.000115785	0.00010771	0.000622004
0	8.48186	18254	0	2	0.000258837	0.000115785	0.00010771	0.000622004
0	8.4846	18252	0	1	0.000258837	0.000115785	0.00010771	0.000622004
0	8.48734	18251	0	2	0.000258837	0.000115785	0.00010771	0.000622004
0	8.49008	18249	0	2	0.000258837	0.000115785	0.00010771	0.000622004
0	8.49281	18247	0	1	0.000258837	0.000115785	0.00010771	0.000622004
0	8.49555	18246	0	1	0.000258837	0.000115785	0.00010771	0.000622004
0	8.50103	18245	0	1	0.000258837	0.000115785	0.00010771	0.000622004
0	8.50376	18244	0	1	0.000258837	0.000115785	0.00010771	0.000622004
0	8.5065	18243	0	3	0.000258837	0.000115785	0.00010771	0.000622004
0	8.50924	18240	0	2	0.000258837	0.000115785	0.00010771	0.000622004
0	8.51198	18238	0	1	0.000258837	0.000115785	0.00010771	0.000622004
0	8.51472	18237	0	1	0.000258837	0.000115785	0.00010771	0.000622004
0	8.51745	18236	0	1	0.000258837	0.000115785	0.00010771	0.000622004
0	8.52019	18235	0	1	0.000258837	0.000115785	0.00010771	0.000622004
0	8.52293	18234	0	1	0.000258837	0.000115785	0.00010771	0.000622004
0	8.52567	18233	0	2	0.000258837	0.000115785	0.00010771	0.000622004
0	8.52841	18231	0	2	0.000258837	0.000115785	0.00010771	0.000622004
0	8.53114	18229	0	1	0.000258837	0.000115785	0.00010771	0.000622004
0	8.53388	18228	0	2	0.000258837	0.000115785	0.00010771	0.000622004
0	8.53662	18226	0	2	0.000258837	0.000115785	0.00010771	0.000622004
0	8.54209	18224	0	1	0.000258837	0.000115785	0.00010771	0.000622004
0	8.54483	18223	0	1	0.000258837	0.000115785	0.00010771	0.000622004
0	8.55031	18222	0	1	0.000258837	0.000115785	0.00010771	0.000622004
0	8.55578	18221	0	1	0.000258837	0.000115785	0.00010771	0.000622004
0	8.56674	18220	0	2	0.000258837	0.000115785	0.00010771	0.000622004
0	8.57495	18218	0	2	0.000258837	0.000115785	0.00010771	0.000622004
0	8.57769	18216	0	2	0.000258837	0.000115785	0.00010771	0.000622004
0	8.58042	18214	0	1	0.000258837	0.000115785	0.00010771	0.000622004
0	8.58316	18213	0	1	0.000258837	0.000115785	0.00010771	0.000622004
0	8.59138	18212	0	1	0.000258837	0.000115785	0.00010771	0.000622004
0	8.59685	18211	0	1	0.000258837	0.000115785	0.00010771	0.000622004
0	8.60233	18210	0	1	0.000258837	0.000115785	0.00010771	0.000622004
0	8.60507	18209	0	3	0.000258837	0.000115785	0.00010771	0.000622004
0	8.61054	18206	0	1	0.000258837	0.000115785	0.00010771	0.000622004
0	8.61328	18205	0	1	0.000258837	0.000115785	0.00010771	0.000622004
0	8.61875	18204	0	1	0.000258837	0.000115785	0.00010771	0.000622004
0	8.62149	18203	0	2	0.000258837	0.000115785	0.00010771	0.000622004
0	8.62423	18201	0	1	0.000258837	0.000115785	0.00010771	0.000622004
0	8.63518	18200	0	2	0.000258837	0.000115785	0.00010771	0.000622004
0	8.63792	18198	0	2	0.000258837	0.000115785	0.00010771	0.000622004
0	8.64066	18196	0	1	0.000258837	0.000115785	0.00010771	0.000622004
0	8.64887	18195	0	1	0.000258837	0.000115785	0.00010771	0.000622004
0	8.65161	18194	0	1	0.000258837	0.000115785	0.00010771	0.000622004
0	8.65435	18193	0	3	0.000258837	0.000115785	0.00010771	0.000622004
0	8.65708	18190	0	1	0.000258837	0.000115785	0.00010771	0.000622004
0	8.66256	18189	0	1	0.000258837	0.000115785	0.00010771	0.000622004
0	8.6653	18188	0	1	0.000258837	0.000115785	0.00010771	0.000622004
0	8.66804	18187	0	1	0.000258837	0.000115785	0.00010771	0.000622004
0	8.67077	18186	0	1	0.000258837	0.000115785	0.00010771	0.000622004
0	8.67351	18185	0	1	0.000258837	0.000115785	0.00010771	0.000622004
0	8.68172	18184	0	3	0.000258837	0.000115785	0.00010771	0.000622004
0	8.6872	18181	0	1	0.000258837	0.000115785	0.00010771	0.000622004
0	8.69541	18180	0	1	0.000258837	0.000115785	0.00010771	0.000622004
0	8.70363	18179	0	1	0.000258837	0.000115785	0.00010771	0.000622004
0	8.70637	18178	0	1	0.000258837	0.000115785	0.00010771	0.000622004
0	8.7091	18177	0	1	0.000258837	0.000115785	0.00010771	0.000622004
0	8.71732	18176	0	1	0.000258837	0.000115785	0.00010771	0.000622004
0	8.72005	18175	0	1	0.000258837	0.000115785	0.00010771	0.000622004
0	8.72279	18174	0	1	0.000258837	0.000115785	0.00010771	0.000622004
0	8.72553	18173	0	1	0.000258837	0.000115785	0.00010771	0.000622004
0	8.73101	18172	0	1	0.000258837	0.000115785	0.00010771	0.000622004
0	8.73374	18171	0	1	0.000258837	0.000115785	0.00010771	0.000622004
0	8.74196	18170	0	1	0.000258837	0.000115785	0.00010771	0.000622004
0	8.74743	18169	0	2	0.000258837	0.000115785	0.00010771	0.000622004
0	8.75291	18167	0	1	0.000258837	0.000115785	0.00010771	0.000622004
0	8.75565	18166	0	2	0.000258837	0.000115785	0.00010771	0.000622004
0	8.75838	18164	0	1	0.000258837	0.000115785	0.00010771	0.000622004
0	8.76386	18163	0	1	0.000258837	0.000115785	0.00010771	0.000622004
0	8.78029	18162	0	2	0.000258837	0.000115785	0.00010771	0.000622004
0	8.78303	18160	0	1	0.000258837	0.000115785	0.00010771	0.000622004
0	8.78576	18159	0	1	0.000258837	0.000115785	0.00010771	0.000622004
0	8.79124	18158	0	2	0.000258837	0.000115785	0.00010771	0.000622004
0	8.79398	18156	0	1	0.000258837	0.000115785	0.00010771	0.000622004
0	8.82135	18155	0	2	0.000258837	0.000115785	0.00010771	0.000622004
0	8.82409	18153	0	1	0.000258837	0.000115785	0.00010771	0.000622004
0	8.82957	18152	0	2	0.000258837	0.000115785	0.00010771	0.000622004
0	8.83504	18150	0	1	0.000258837	0.000115785	0.00010771	0.000622004
0	8.846	18149	0	1	0.000258837	0.000115785	0.00010771	0.000622004
0	8.84873	18148	0	1	0.000258837	0.000115785	0.00010771	0.000622004
0	8.85421	18147	0	1	0.000258837	0.000115785	0.00010771	0.000622004
0	8.85695	18146	0	1	0.000258837	0.000115785	0.00010771	0.000622004
0	8.85968	18145	0	1	0.000258837	0.000115785	0.00010771	0.000622004
0	8.86242	18144	0	1	0.000258837	0.000115785	0.00010771	0.000622004
0	8.86516	18143	0	2	0.000258837	0.000115785	0.00010771	0.000622004
0	8.8679	18141	0	2	0.000258837	0.000115785	0.00010771	0.000622004
0	8.87064	18139	0	2	0.000258837	0.000115785	0.00010771	0.000622004
0	8.87337	18137	0	2	0.000258837	0.000115785	0.00010771	0.000622004
0	8.87611	18135	0	2	0.000258837	0.000115785	0.00010771	0.000622004
0	8.88159	18133	0	1	0.000258837	0.000115785	0.00010771	0.000622004
0	8.88433	18132	0	4	0.000258837	0.000115785	0.00010771	0.000622004
0	8.88706	18128	0	1	0.000258837	0.000115785	0.00010771	0.000622004
0	8.89528	18127	0	1	0.000258837	0.000115785	0.00010771	0.000622004
0	8.89802	18126	0	1	0.000258837	0.000115785	0.00010771	0.000622004
0	8.90349	18125	0	1	0.000258837	0.000115785	0.00010771	0.000622004
0	8.90623	18124	0	1	0.000258837	0.000115785	0.00010771	0.000622004
0	8.9117	18123	0	2	0.000258837	0.000115785	0.00010771	0.000622004
0	8.92266	18121	0	1	0.000258837	0.000115785	0.00010771	0.000622004
0	8.92813	18120	0	1	0.000258837	0.000115785	0.00010771	0.000622004
0	8.93087	18119	0	1	0.000258837	0.000115785	0.00010771	0.000622004
0	8.93361	18118	0	2	0.000258837	0.000115785	0.00010771	0.000622004
0	8.93908	18116	0	1	0.000258837	0.000115785	0.00010771	0.000622004
0	8.94456	18115	0	1	0.000258837	0.000115785	0.00010771	0.000622004
0	8.9473	18114	1	2	0.000314042	0.000128273	0.000141029	0.000699307
0	8.95003	18111	0	1	0.000314042	0.000128273	0.000141029	0.000699307
0	8.95551	18110	0	1	0.000314042	0.000128273	0.000141029	0.000699307
0	8.95825	18109	0	1	0.000314042	0.000128273	0.000141029	0.000699307
0	8.96099	18108	0	1	0.000314042	0.000128273	0.000141029	0.000699307
0	8.96372	18107	0	1	0.000314042	0.000128273	0.000141029	0.000699307
0	8.9692	18106	0	1	0.000314042	0.000128273	0.000141029	0.000699307
0	8.97194	18105	0	1	0.000314042	0.000128273	0.000141029	0.000699307
0	8.98015	18104	0	2	0.000314042	0.000128273	0.000141029	0.000699307
0	8.98289	18102	0	1	0.000314042	0.000128273	0.000141029	0.000699307
0	8.98836	18101	0	1	0.000314042	0.000128273	0.000141029	0.000699307
0	8.9911	18100	2	2	0.00042454	0.000150196	0.000212215	0.000849299
0	8.99932	18096	0	1	0.00042454	0.000150196	0.000212215	0.000849299
0	9.00205	18095	0	2	0.00042454	0.000150196	0.000212215	0.000849299
0	9.00753	18093	0	1	0.00042454	0.000150196	0.000212215	0.000849299
0	9.01027	18092	0	1	0.00042454	0.000150196	0.000212215	0.000849299
0	9.01301	18091	0	1	0.00042454	0.000150196	0.000212215	0.000849299
0	9.01848	18090	0	2	0.00042454	0.000150196	0.000212215	0.000849299
0	9.03217	18088	0	2	0.00042454	0.000150196	0.000212215	0.000849299
0	9.03491	18086	0	1	0.00042454	0.000150196	0.000212215	0.000849299
0	9.04038	18085	0	2	0.00042454	0.000150196	0.000212215	0.000849299
0	9.04312	18083	0	3	0.00042454	0.000150196	0.000212215	0.000849299
0	9.0486	18080	0	2	0.00042454	0.000150196	0.000212215	0.000849299
0	9.05133	18078	0	1	0.00042454	0.000150196	0.000212215	0.000849299
0	9.06229	18077	0	2	0.00042454	0.000150196	0.000212215	0.000849299
0	9.06776	18075	0	1	0.00042454	0.000150196	0.000212215	0.000849299
0	9.0705	18074	0	2	0.00042454	0.000150196	0.000212215	0.000849299
0	9.07324	18072	0	1	0.00042454	0.000150196	0.000212215	0.000849299
0	9.07598	18071	1	2	0.000479877	0.000160065	0.000249578	0.000922683
0	9.07871	18068	0	1	0.000479877	0.000160065	0.000249578	0.000922683
0	9.08145	18067	0	2	0.000479877	0.000160065	0.000249578	0.000922683
0	9.08419	18065	0	2	0.000479877	0.000160065	0.000249578	0.000922683
0	9.08693	18063	0	1	0.000479877	0.000160065	0.000249578	0.000922683
0	9.08966	18062	0	1	0.000479877	0.000160065	0.000249578	0.000922683
0	9.0924	18061	0	1	0.000479877	0.000160065	0.000249578	0.000922683
0	9.09788	18060	0	2	0.000479877	0.000160065	0.000249578	0.000922683
0	9.10062	18058	0	1	0.000479877	0.000160065	0.000249578	0.000922683
0	9.11157	18057	0	2	0.000479877	0.000160065	0.000249578	0.000922683
0	9.11431	18055	0	1	0.000479877	0.000160065	0.000249578	0.000922683
0	9.11978	18054	0	1	0.000479877	0.000160065	0.000249578	0.000922683
0	9.12252	18053	0	1	0.000479877	0.000160065	0.000249578	0.000922683
0	9.12526	18052	0	1	0.000479877	0.000160065	0.000249578	0.000922683
0	9.12799	18051	0	3	0.000479877	0.000160065	0.000249578	0.000922683
0	9.14168	18048	1	2	0.000535285	0.000169384	0.000287894	0.000995261
0	9.14442	18045	0	1	0.000535285	0.000169384	0.000287894	0.000995261
0	9.14716	18044	0	1	0.000535285	0.000169384	0.000287894	0.000995261
0	9.1499	18043	0	1	0.000535285	0.000169384	0.000287894	0.000995261
0	9.15264	18042	0	1	0.000535285	0.000169384	0.000287894	0.000995261
0	9.15537	18041	0	1	0.000535285	0.000169384	0.000287894	0.000995261
0	9.15811	18040	0	2	0.000535285	0.000169384	0.000287894	0.000995261
0	9.16085	18038	0	2	0.000535285	0.000169384	0.000287894	0.000995261
0	9.16359	18036	0	1	0.000535285	0.000169384	0.000287894	0.000995261
0	9.16632	18035	0	1	0.000535285	0.000169384	0.000287894	0.000995261
0	9.16906	18034	0	1	0.000535285	0.000169384	0.000287894	0.000995261
0	9.1718	18033	0	1	0.000535285	0.000169384	0.000287894	0.000995261
0	9.17454	18032	0	1	0.000535285	0.000169384	0.000287894	0.000995261
0	9.18001	18031	0	1	0.000535285	0.000169384	0.000287894	0.000995261
0	9.18549	18030	0	3	0.000535285	0.000169384	0.000287894	0.000995261
0	9.18823	18027	0	1	0.000535285	0.000169384	0.000287894	0.000995261
0	9.19096	18026	0	1	0.000535285	0.000169384	0.000287894	0.000995261
0	9.1937	18025	0	1	0.000535285	0.000169384	0.000287894	0.000995261
0	9.19918	18024	0	2	0.000535285	0.000169384	0.000287894	0.000995261
0	9.20192	18022	0	3	0.000535285	0.000169384	0.000287894	0.000995261
0	9.20465	18019	0	1	0.000535285	0.000169384	0.000287894	0.000995261
0	9.21013	18018	0	2	0.000535285	0.000169384	0.000287894	0.000995261
0	9.21561	18016	0	1	0.000535285	0.000169384	0.000287894	0.000995261
0	9.21834	18015	0	4	0.000535285	0.000169384	0.000287894	0.000995261
0	9.22382	18011	0	2	0.000535285	0.000169384	0.000287894	0.000995261
0	9.23203	18009	0	1	0.000535285	0.000169384	0.000287894	0.000995261
0	9.23477	18008	0	1	0.000535285	0.000169384	0.000287894	0.000995261
0	9.23751	18007	0	1	0.000535285	0.000169384	0.000287894	0.000995261
0	9.24025	18006	0	2	0.000535285	0.000169384	0.000287894	0.000995261
0	9.24298	18004	0	1	0.000535285	0.000169384	0.000287894	0.000995261
0	9.24846	18003	0	2	0.000535285	0.000169384	0.000287894	0.000995261
0	9.25394	18001	0	1	0.000535285	0.000169384	0.000287894	0.000995261
0	9.25667	18000	0	3	0.000535285	0.000169384	0.000287894	0.000995261
0	9.26215	17997	0	1	0.000535285	0.000169384	0.000287894	0.000995261
0	9.26762	17996	0	1	0.000535285	0.000169384	0.000287894	0.000995261
0	9.2731	17995	0	1	0.000535285	0.000169384	0.000287894	0.000995261
0	9.27858	17994	0	1	0.000535285	0.000169384	0.000287894	0.000995261
0	9.28131	17993	0	2	0.000535285	0.000169384	0.000287894	0.000995261
0	9.28405	17991	0	1	0.000535285	0.000169384	0.000287894	0.000995261
0	9.28953	17990	0	1	0.000535285	0.000169384	0.000287894	0.000995261
0	9.29227	17989	0	1	0.000535285	0.000169384	0.000287894	0.000995261
0	9.295	17988	0	2	0.000535285	0.000169384	0.000287894	0.000995261
0	9.30322	17986	0	2	0.000535285	0.000169384	0.000287894	0.000995261
0	9.30595	17984	0	3	0.000535285	0.000169384	0.000287894	0.000995261
0	9.31143	17981	0	1	0.000535285	0.000169384	0.000287894	0.000995261
0	9.31964	17980	0	1	0.000535285	0.000169384	0.000287894	0.000995261
0	9.32238	17979	0	1	0.000535285	0.000169384	0.000287894	0.000995261
0	9.33881	17978	0	1	0.000535285	0.000169384	0.000287894	0.000995261
0	9.34429	17977	0	2	0.000535285	0.000169384	0.000287894	0.000995261
0	9.34702	17975	0	2	0.000535285	0.000169384	0.000287894	0.000995261
0	9.34976	17973	0	4	0.000535285	0.000169384	0.000287894	0.000995261
0	9.35524	17969	0	1	0.000535285	0.000169384	0.000287894	0.000995261
0	9.36345	17968	0	1	0.000535285	0.000169384	0.000287894	0.000995261
0	9.36619	17967	0	1	0.000535285	0.000169384	0.000287894	0.000995261
0	9.37166	17966	0	1	0.000535285	0.000169384	0.000287894	0.000995261
0	9.3744	17965	0	1	0.000535285	0.000169384	0.000287894	0.000995261
0	9.37714	17964	0	1	0.000535285	0.000169384	0.000287894	0.000995261
0	9.37988	17963	0	3	0.000535285	0.000169384	0.000287894	0.000995261
0	9.38535	17960	0	1	0.000535285	0.000169384	0.000287894	0.000995261
0	9.38809	17959	0	1	0.000535285	0.000169384	0.000287894	0.000995261
0	9.39083	17958	0	2	0.000535285	0.000169384	0.000287894	0.000995261
0	9.3963	17956	0	2	0.000535285	0.000169384	0.000287894	0.000995261
0	9.40178	17954	0	1	0.000535285	0.000169384	0.000287894	0.000995261
0	9.40452	17953	0	1	0.000535285	0.000169384	0.000287894	0.000995261
0	9.40726	17952	0	2	0.000535285	0.000169384	0.000287894	0.000995261
0	9.40999	17950	0	1	0.000535285	0.000169384	0.000287894	0.000995261
0	9.41273	17949	0	2	0.000535285	0.000169384	0.000287894	0.000995261
0	9.41547	17947	0	1	0.000535285	0.000169384	0.000287894	0.000995261
0	9.42094	17946	0	3	0.000535285	0.000169384	0.000287894	0.000995261
0	9.42368	17943	0	2	0.000535285	0.000169384	0.000287894	0.000995261
0	9.42642	17941	0	1	0.000535285	0.000169384	0.000287894	0.000995261
0	9.43463	17940	0	1	0.000535285	0.000169384	0.000287894	0.000995261
0	9.44011	17939	0	1	0.000535285	0.000169384	0.000287894	0.000995261
0	9.44559	17938	0	2	0.000535285	0.000169384	0.000287894	0.000995261
0	9.45106	17936	0	2	0.000535285	0.000169384	0.000287894	0.000995261
0	9.45927	17934	0	1	0.000535285	0.000169384	0.000287894	0.000995261
0	9.46201	17933	0	1	0.000535285	0.000169384	0.000287894	0.000995261
0	9.46475	17932	0	2	0.000535285	0.000169384	0.000287894	0.000995261
0	9.46749	17930	0	2	0.000535285	0.000169384	0.000287894	0.000995261
0	9.47023	17928	0	3	0.000535285	0.000169384	0.000287894	0.000995261
0	9.4757	17925	0	1	0.000535285	0.000169384	0.000287894	0.000995261
0	9.48118	17924	0	1	0.000535285	0.000169384	0.000287894	0.000995261
0	9.48392	17923	0	1	0.000535285	0.000169384	0.000287894	0.000995261
0	9.48665	17922	0	1	0.000535285	0.000169384	0.000287894	0.000995261
0	9.48939	17921	0	1	0.000535285	0.000169384	0.000287894	0.000995261
0	9.49213	17920	0	1	0.000535285	0.000169384	0.000287894	0.000995261
0	9.49487	17919	0	3	0.000535285	0.000169384	0.000287894	0.000995261
0	9.4976	17916	0	2	0.000535285	0.000169384	0.000287894	0.000995261
0	9.50308	17914	0	2	0.000535285	0.000169384	0.000287894	0.000995261
0	9.50856	17912	0	1	0.000535285	0.000169384	0.000287894	0.000995261
0	9.51403	17911	0	1	0.000535285	0.000169384	0.000287894	0.000995261
0	9.51677	17910	0	4	0.000535285	0.000169384	0.000287894	0.000995261
0	9.51951	17906	0	1	0.000535285	0.000169384	0.000287894	0.000995261
0	9.52225	17905	0	2	0.000535285	0.000169384	0.000287894	0.000995261
0	9.52498	17903	0	1	0.000535285	0.000169384	0.000287894	0.000995261
0	9.52772	17902	0	2	0.000535285	0.000169384	0.000287894	0.000995261
0	9.53046	17900	0	2	0.000535285	0.000169384	0.000287894	0.000995261
0	9.5332	17898	0	3	0.000535285	0.000169384	0.000287894	0.000995261
0	9.53867	17895	0	1	0.000535285	0.000169384	0.000287894	0.000995261
0	9.54415	17894	0	1	0.000535285	0.000169384	0.000287894	0.000995261
0	9.54689	17893	0	1	0.000535285	0.000169384	0.000287894	0.000995261
0	9.54962	17892	0	1	0.000535285	0.000169384	0.000287894	0.000995261
0	9.5551	17891	0	2	0.000535285	0.000169384	0.000287894	0.000995261
0	9.55784	17889	0	2	0.000535285	0.000169384	0.000287894	0.000995261
0	9.56605	17887	0	1	0.000535285	0.000169384	0.000287894	0.000995261
0	9.56879	17886	0	2	0.000535285	0.000169384	0.000287894	0.000995261
0	9.57153	17884	0	3	0.000535285	0.000169384	0.000287894	0.000995261
0	9.57426	17881	0	1	0.000535285	0.000169384	0.000287894	0.000995261
0	9.57974	17880	0	2	0.000535285	0.000169384	0.000287894	0.000995261
0	9.58248	17878	0	1	0.000535285	0.000169384	0.000287894	0.000995261
0	9.58522	17877	0	1	0.000535285	0.000169384	0.000287894	0.000995261
0	9.58795	17876	0	1	0.000535285	0.000169384	0.000287894	0.000995261
0	9.59069	17875	0	2	0.000535285	0.000169384	0.000287894	0.000995261
0	9.59343	17873	0	2	0.000535285	0.000169384	0.000287894	0.000995261
0	9.59617	17871	0	1	0.000535285	0.000169384	0.000287894	0.000995261
0	9.60438	17870	0	1	0.000535285	0.000169384	0.000287894	0.000995261
0	9.60986	17869	0	1	0.000535285	0.000169384	0.000287894	0.000995261
0	9.61259	17868	0	2	0.000535285	0.000169384	0.000287894	0.000995261
0	9.61533	17866	0	1	0.000535285	0.000169384	0.000287894	0.000995261
0	9.62355	17865	0	2	0.000535285	0.000169384	0.000287894	0.000995261
0	9.62628	17863	0	2	0.000535285	0.000169384	0.000287894	0.000995261
0	9.63176	17861	0	1	0.000535285	0.000169384	0.000287894	0.000995261
0	9.6345	17860	0	1	0.000535285	0.000169384	0.000287894	0.000995261
0	9.63723	17859	0	1	0.000535285	0.000169384	0.000287894	0.000995261
0	9.63997	17858	0	1	0.000535285	0.000169384	0.000287894	0.000995261
0	9.64271	17857	0	1	0.000535285	0.000169384	0.000287894	0.000995261
0	9.64545	17856	0	1	0.000535285	0.000169384	0.000287894	0.000995261
0	9.64819	17855	0	1	0.000535285	0.000169384	0.000287894	0.000995261
0	9.65092	17854	0	1	0.000535285	0.000169384	0.000287894	0.000995261
0	9.65366	17853	0	1	0.000535285	0.000169384	0.000287894	0.000995261
0	9.6564	17852	0	1	0.000535285	0.000169384	0.000287894	0.000995261
0	9.66461	17851	0	1	0.000535285	0.000169384	0.000287894	0.000995261
0	9.67009	17850	0	1	0.000535285	0.000169384	0.000287894	0.000995261
0	9.6783	17849	0	1	0.000535285	0.000169384	0.000287894	0.000995261
0	9.68104	17848	0	1	0.000535285	0.000169384	0.000287894	0.000995261
0	9.68378	17847	0	2	0.000535285	0.000169384	0.000287894	0.000995261
0	9.68925	17845	0	1	0.000535285	0.000169384	0.000287894	0.000995261
0	9.69199	17844	0	2	0.000535285	0.000169384	0.000287894	0.000995261
0	9.70842	17842	0	1	0.000535285	0.000169384	0.000287894	0.000995261
0	9.71389	17841	0	1	0.000535285	0.000169384	0.000287894	0.000995261
0	9.71663	17840	0	2	0.000535285	0.000169384	0.000287894	0.000995261
0	9.71937	17838	0	1	0.000535285	0.000169384	0.000287894	0.000995261
0	9.72211	17837	0	1	0.000535285	0.000169384	0.000287894	0.000995261
0	9.72485	17836	0	2	0.000535285	0.000169384	0.000287894	0.000995261
0	9.73853	17834	0	1	0.000535285	0.000169384	0.000287894	0.000995261
0	9.74127	17833	0	1	0.000535285	0.000169384	0.000287894	0.000995261
0	9.74401	17832	0	2	0.000535285	0.000169384	0.000287894	0.000995261
0	9.75222	17830	0	2	0.000535285	0.000169384	0.000287894	0.000995261
0	9.75496	17828	0	1	0.000535285	0.000169384	0.000287894	0.000995261
0	9.7577	17827	0	3	0.000535285	0.000169384	0.000287894	0.000995261
0	9.76044	17824	0	4	0.000535285	0.000169384	0.000287894	0.000995261
0	9.76318	17820	0	1	0.000535285	0.000169384	0.000287894	0.000995261
0	9.76591	17819	0	1	0.000535285	0.000169384	0.000287894	0.000995261
0	9.76865	17818	0	2	0.000535285	0.000169384	0.000287894	0.000995261
0	9.77139	17816	0	1	0.000535285	0.000169384	0.000287894	0.000995261
0	9.77687	17815	0	1	0.000535285	0.000169384	0.000287894	0.000995261
0	9.78508	17814	0	2	0.000535285	0.000169384	0.000287894	0.000995261
0	9.78782	17812	0	1	0.000535285	0.000169384	0.000287894	0.000995261
0	9.79329	17811	0	1	0.000535285	0.000169384	0.000287894	0.000995261
0	9.80151	17810	0	1	0.000535285	0.000169384	0.000287894	0.000995261
0	9.80424	17809	0	1	0.000535285	0.000169384	0.000287894	0.000995261
0	9.80698	17808	0	1	0.000535285	0.000169384	0.000287894	0.000995261
0	9.81246	17807	0	3	0.000535285	0.000169384	0.000287894	0.000995261
0	9.81793	17804	0	2	0.000535285	0.000169384	0.000287894	0.000995261
0	9.82067	17802	0	1	0.000535285	0.000169384	0.000287894	0.000995261
0	9.82341	17801	0	3	0.000535285	0.000169384	0.000287894	0.000995261
0	9.83162	17798	0	2	0.000535285	0.000169384	0.000287894	0.000995261
0	9.83436	17796	0	3	0.000535285	0.000169384	0.000287894	0.000995261
0	9.83984	17793	0	1	0.000535285	0.000169384	0.000287894	0.000995261
0	9.84257	17792	0	1	0.000535285	0.000169384	0.000287894	0.000995261
0	9.84531	17791	0	2	0.000535285	0.000169384	0.000287894	0.000995261
0	9.859	17789	0	3	0.000535285	0.000169384	0.000287894	0.000995261
0	9.86448	17786	0	2	0.000535285	0.000169384	0.000287894	0.000995261
0	9.87269	17784	0	1	0.000535285	0.000169384	0.000287894	0.000995261
0	9.87543	17783	0	2	0.000535285	0.000169384	0.000287894	0.000995261
0	9.8809	17781	0	1	0.000535285	0.000169384	0.000287894	0.000995261
0	9.88364	17780	0	2	0.000535285	0.000169384	0.000287894	0.000995261
0	9.89186	17778	0	1	0.000535285	0.000169384	0.000287894	0.000995261
0	9.89733	17777	0	1	0.000535285	0.000169384	0.000287894	0.000995261
0	9.90828	17776	0	1	0.000535285	0.000169384	0.000287894	0.000995261
0	9.91102	17775	0	1	0.000535285	0.000169384	0.000287894	0.000995261
0	9.91376	17774	0	1	0.000535285	0.000169384	0.000287894	0.000995261
0	9.92745	17773	0	1	0.000535285	0.000169384	0.000287894	0.000995261
0	9.93018	17772	0	1	0.000535285	0.000169384	0.000287894	0.000995261
0	9.93292	17771	0	1	0.000535285	0.000169384	0.000287894	0.000995261
0	9.94114	17770	0	1	0.000535285	0.000169384	0.000287894	0.000995261
0	9.94387	17769	0	1	0.000535285	0.000169384	0.000287894	0.000995261
0	9.94661	17768	0	1	0.000535285	0.000169384	0.000287894	0.000995261
0	9.94935	17767	0	1	0.000535285	0.000169384	0.000287894	0.000995261
0	9.95209	17766	0	3	0.000535285	0.000169384	0.000287894	0.000995261
0	9.95483	17763	0	1	0.000535285	0.000169384	0.000287894	0.000995261
0	9.95756	17762	0	1	0.000535285	0.000169384	0.000287894	0.000995261
0	9.96304	17761	0	2	0.000535285	0.000169384	0.000287894	0.000995261
0	9.96851	17759	0	1	0.000535285	0.000169384	0.000287894	0.000995261
0	9.97399	17758	0	3	0.000535285	0.000169384	0.000287894	0.000995261
0	9.97673	17755	0	1	0.000535285	0.000169384	0.000287894	0.000995261
0	9.97947	17754	0	2	0.000535285	0.000169384	0.000287894	0.000995261
0	9.98768	17752	0	2	0.000535285	0.000169384	0.000287894	0.000995261
0	9.99042	17750	0	1	0.000535285	0.000169384	0.000287894	0.000995261
0	9.99863	17749	0	1	0.000535285	0.000169384	0.000287894	0.000995261
0	10.0041	17748	0	1	0.000535285	0.000169384	0.000287894	0.000995261
0	10.0068	17747	0	1	0.000535285	0.000169384	0.000287894	0.000995261
0	10.0096	17746	0	1	0.000535285	0.000169384	0.000287894	0.000995261
0	10.0151	17745	0	2	0.000535285	0.000169384	0.000287894	0.000995261
0	10.0178	17743	0	1	0.000535285	0.000169384	0.000287894	0.000995261
0	10.0205	17742	0	2	0.000535285	0.000169384	0.000287894	0.000995261
0	10.0233	17740	0	1	0.000535285	0.000169384	0.000287894	0.000995261
0	10.0315	17739	0	3	0.000535285	0.000169384	0.000287894	0.000995261
0	10.037	17736	0	1	0.000535285	0.000169384	0.000287894	0.000995261
0	10.0397	17735	0	1	0.000535285	0.000169384	0.000287894	0.000995261
0	10.0424	17734	0	1	0.000535285	0.000169384	0.000287894	0.000995261
0	10.0452	17733	0	2	0.000535285	0.000169384	0.000287894	0.000995261
0	10.0479	17731	0	1	0.000535285	0.000169384	0.000287894	0.000995261
0	10.0534	17730	0	2	0.000535285	0.000169384	0.000287894	0.000995261
0	10.0561	17728	0	2	0.000535285	0.000169384	0.000287894	0.000995261
0	10.0589	17726	0	1	0.000535285	0.000169384	0.000287894	0.000995261
0	10.0643	17725	0	1	0.000535285	0.000169384	0.000287894	0.000995261
0	10.0671	17724	0	1	0.000535285	0.000169384	0.000287894	0.000995261
0	10.0698	17723	0	2	0.000535285	0.000169384	0.000287894	0.000995261
0	10.078	17721	0	1	0.000535285	0.000169384	0.000287894	0.000995261
0	10.0808	17720	0	1	0.000535285	0.000169384	0.000287894	0.000995261
0	10.0835	17719	0	1	0.000535285	0.000169384	0.000287894	0.000995261
0	10.0862	17718	0	2	0.000535285	0.000169384	0.000287894	0.000995261
0	10.0945	17716	0	2	0.000535285	0.000169384	0.000287894	0.000995261
0	10.0972	17714	0	1	0.000535285	0.000169384	0.000287894	0.000995261
0	10.0999	17713	0	1	0.000535285	0.000169384	0.000287894	0.000995261
0	10.1054	17712	0	1	0.000535285	0.000169384	0.000287894	0.000995261
0	10.1081	17711	0	2	0.000535285	0.000169384	0.000287894	0.000995261
0	10.1109	17709	0	1	0.000535285	0.000169384	0.000287894	0.000995261
0	10.1191	17708	0	2	0.000535285	0.000169384	0.000287894	0.000995261
0	10.1218	17706	0	1	0.000535285	0.000169384	0.000287894	0.000995261
0	10.13	17705	0	1	0.000535285	0.000169384	0.000287894	0.000995261
0	10.1355	17704	0	1	0.000535285	0.000169384	0.000287894	0.000995261
0	10.1383	17703	0	2	0.000535285	0.000169384	0.000287894	0.000995261
0	10.141	17701	0	1	0.000535285	0.000169384	0.000287894	0.000995261
0	10.1437	17700	0	1	0.000535285	0.000169384	0.000287894	0.000995261
0	10.1465	17699	0	7	0.000535285	0.000169384	0.000287894	0.000995261
0	10.1492	17692	0	2	0.000535285	0.000169384	0.000287894	0.000995261
0	10.1547	17690	0	2	0.000535285	0.000169384	0.000287894	0.000995261
0	10.1574	17688	0	1	0.000535285	0.000169384	0.000287894	0.000995261
0	10.1602	17687	0	1	0.000535285	0.000169384	0.000287894	0.000995261
0	10.1684	17686	0	1	0.000535285	0.000169384	0.000287894	0.000995261
0	10.1711	17685	0	1	0.000535285	0.000169384	0.000287894	0.000995261
0	10.1739	17684	0	1	0.000535285	0.000169384	0.000287894	0.000995261
0	10.1766	17683	0	1	0.000535285	0.000169384	0.000287894	0.000995261
0	10.1875	17682	0	1	0.000535285	0.000169384	0.000287894	0.000995261
0	10.1903	17681	0	1	0.000535285	0.000169384	0.000287894	0.000995261
0	10.193	17680	0	2	0.000535285	0.000169384	0.000287894	0.000995261
0	10.1958	17678	0	1	0.000535285	0.000169384	0.000287894	0.000995261
0	10.1985	17677	1	2	0.000591855	0.000178581	0.000327629	0.00106918
0	10.2012	17674	0	2	0.000591855	0.000178581	0.000327629	0.00106918
0	10.2067	17672	0	1	0.000591855	0.000178581	0.000327629	0.00106918
0	10.2094	17671	0	3	0.000591855	0.000178581	0.000327629	0.00106918
0	10.2149	17668	0	1	0.000591855	0.000178581	0.000327629	0.00106918
0	10.2177	17667	0	1	0.000591855	0.000178581	0.000327629	0.00106918
0	10.2204	17666	0	2	0.000591855	0.000178581	0.000327629	0.00106918
0	10.2231	17664	0	1	0.000591855	0.000178581	0.000327629	0.00106918
0	10.2259	17663	1	2	0.000648471	0.000187341	0.000368114	0.00114235
0	10.2286	17660	0	1	0.000648471	0.000187341	0.000368114	0.00114235
0	10.2313	17659	0	1	0.000648471	0.000187341	0.000368114	0.00114235
0	10.2368	17658	0	2	0.000648471	0.000187341	0.000368114	0.00114235
0	10.2396	17656	0	2	0.000648471	0.000187341	0.000368114	0.00114235
0	10.2478	17654	0	1	0.000648471	0.000187341	0.000368114	0.00114235
0	10.2505	17653	0	1	0.000648471	0.000187341	0.000368114	0.00114235
0	10.2533	17652	0	1	0.000648471	0.000187341	0.000368114	0.00114235
0	10.2669	17651	0	1	0.000648471	0.000187341	0.000368114	0.00114235
0	10.2697	17650	0	1	0.000648471	0.000187341	0.000368114	0.00114235
0	10.2724	17649	0	1	0.000648471	0.000187341	0.000368114	0.00114235
0	10.2752	17648	0	1	0.000648471	0.000187341	0.000368114	0.00114235
0	10.2779	17647	0	1	0.000648471	0.000187341	0.000368114	0.00114235
0	10.2806	17646	0	3	0.000648471	0.000187341	0.000368114	0.00114235
0	10.2861	17643	0	2	0.000648471	0.000187341	0.000368114	0.00114235
0	10.2943	17641	0	2	0.000648471	0.000187341	0.000368114	0.00114235
0	10.2971	17639	0	2	0.000648471	0.000187341	0.000368114	0.00114235
0	10.2998	17637	0	3	0.000648471	0.000187341	0.000368114	0.00114235
0	10.3025	17634	0	2	0.000648471	0.000187341	0.000368114	0.00114235
0	10.308	17632	0	1	0.000648471	0.000187341	0.000368114	0.00114235
0	10.3107	17631	0	2	0.000648471	0.000187341	0.000368114	0.00114235
0	10.3135	17629	0	1	0.000648471	0.000187341	0.000368114	0.00114235
0	10.3162	17628	0	1	0.000648471	0.000187341	0.000368114	0.00114235
0	10.319	17627	0	1	0.000648471	0.000187341	0.000368114	0.00114235
0	10.3217	17626	0	1	0.000648471	0.000187341	0.000368114	0.00114235
0	10.3244	17625	0	1	0.000648471	0.000187341	0.000368114	0.00114235
0	10.3272	17624	0	1	0.000648471	0.000187341	0.000368114	0.00114235
0	10.3299	17623	0	2	0.000648471	0.000187341	0.000368114	0.00114235
0	10.3326	17621	0	2	0.000648471	0.000187341	0.000368114	0.00114235
0	10.3381	17619	0	2	0.000648471	0.000187341	0.000368114	0.00114235
0	10.3409	17617	0	2	0.000648471	0.000187341	0.000368114	0.00114235
0	10.3436	17615	0	1	0.000648471	0.000187341	0.000368114	0.00114235
0	10.3463	17614	0	2	0.000648471	0.000187341	0.000368114	0.00114235
0	10.3518	17612	0	1	0.000648471	0.000187341	0.000368114	0.00114235
0	10.36	17611	0	1	0.000648471	0.000187341	0.000368114	0.00114235
0	10.3655	17610	0	1	0.000648471	0.000187341	0.000368114	0.00114235
0	10.371	17609	0	1	0.000648471	0.000187341	0.000368114	0.00114235
0	10.3737	17608	0	1	0.000648471	0.000187341	0.000368114	0.00114235
0	10.3765	17607	0	2	0.000648471	0.000187341	0.000368114	0.00114235
0	10.3792	17605	0	2	0.000648471	0.000187341	0.000368114	0.00114235
0	10.3819	17603	0	1	0.000648471	0.000187341	0.000368114	0.00114235
0	10.3847	17602	0	4	0.000648471	0.000187341	0.000368114	0.00114235
0	10.3874	17598	0	1	0.000648471	0.000187341	0.000368114	0.00114235
0	10.3929	17597	0	1	0.000648471	0.000187341	0.000368114	0.00114235
0	10.3956	17596	0	3	0.000648471	0.000187341	0.000368114	0.00114235
0	10.3984	17593	0	3	0.000648471	0.000187341	0.000368114	0.00114235
0	10.4011	17590	0	1	0.000648471	0.000187341	0.000368114	0.00114235
0	10.4148	17589	0	2	0.000648471	0.000187341	0.000368114	0.00114235
0	10.423	17587	0	2	0.000648471	0.000187341	0.000368114	0.00114235
0	10.4285	17585	0	1	0.000648471	0.000187341	0.000368114	0.00114235
0	10.4312	17584	0	2	0.000648471	0.000187341	0.000368114	0.00114235
0	10.4339	17582	0	1	0.000648471	0.000187341	0.000368114	0.00114235
0	10.4367	17581	0	2	0.000648471	0.000187341	0.000368114	0.00114235
[truncated: 4,102 more rows]
